# Supplementary material for: N-(3-Chloro­phen­yl)maleimide
Source: Acta Crystallogr Sect E Struct Rep Online. 2008 Apr 30;64(Pt 5):o932. doi: 10.1107/S1600536808011604 (PMC2961227; doi:10.1107/S1600536808011604)
Supplement: Supplementary file 1 [file e-64-0o932-sup1.cif]

##############################################################################
###                                                                        ###
###        Electronic paper (Acta Crystallographica Section E)             ###
###                                                                        ###
##############################################################################
#                                                                            #
# This CIF contains the data in a paper accepted for publication in Acta     #
# Crystallographica Section E. It conforms to the requirements of Notes      #
# for Authors for Section E, and has been peer reviewed under the auspices   #
# of the IUCr Commission on Journals.                                        #
#                                                                            #
# Full details of the Crystallographic Information File format               #
# are given in the paper "The Crystallographic Information File (CIF):       #
# a New Standard Archive File for Crystallography" by S. R. Hall, F. H.      #
# Allen and I. D. Brown [Acta Cryst. (1991), A47, 655-685].                  #
#                                                                            #
# The current version of the core CIF dictionary is obtainable from          #
# ftp://ftp.iucr.org/pub/cif_core.dic. The current version number is 2.4.    #
#                                                                            #
# Software is freely available for graphical display of the structure(s) in  #
# this CIF.  For information consult the CIF home page http://www.iucr.org/  #
# cif/home.html                                                              #
#                                                                            #
# This file may be used for bona fide research purposes within the           #
# scientific community so long as proper attribution is given to the journal # 
# article from which it was obtained.                                        #
#                                                                            #
##############################################################################
                                             
data_I
_audit_creation_method     SHELXL-97
_chemical_name_systematic
;
<i>N</i>-(3-Chlorophenyl)maleimide
;
_chemical_name_common     ?
_chemical_formula_moiety     'C10 H6 Cl N O2'
_chemical_formula_sum     'C10 H6 Cl N O2'
_chemical_formula_iupac     'C10 H6 Cl N O2'
_chemical_formula_weight     207.61
_chemical_melting_point     364.0(10)
_symmetry_cell_setting     monoclinic
_symmetry_space_group_name_H-M     'P 21/n'
_symmetry_space_group_name_Hall     '-P 2yn'
loop_
    _symmetry_equiv_pos_as_xyz
    'x, y, z'
    '-x+1/2, y+1/2, -z+1/2'
    '-x, -y, -z'
    'x-1/2, -y-1/2, z-1/2'
_cell_length_a     7.3434(3)
_cell_length_b     11.9458(5)
_cell_length_c     10.3044(4)
_cell_angle_alpha     90.00
_cell_angle_beta     101.121(2)
_cell_angle_gamma     90.00
_cell_volume     886.96(6)
_cell_formula_units_Z     4
_cell_measurement_reflns_used     4426
_cell_measurement_theta_min     2.91
_cell_measurement_theta_max     27.48
_cell_measurement_temperature     291(2)
_exptl_crystal_description     'needle'
_exptl_crystal_colour     colorless
_exptl_crystal_size_max     0.18
_exptl_crystal_size_mid     0.10
_exptl_crystal_size_min     0.04
_exptl_crystal_density_diffrn     1.550
_exptl_crystal_density_meas     ?
_exptl_crystal_density_method     'not measured'
_exptl_crystal_F_000     424
_exptl_absorpt_coefficient_mu     0.397
_exptl_absorpt_correction_type     none
_exptl_absorpt_process_details     ?
_exptl_absorpt_correction_T_min     ?
_exptl_absorpt_correction_T_max     ?
_diffrn_radiation_type     MoK\a
_diffrn_radiation_wavelength     0.71073
_diffrn_radiation_source     'fine-focus sealed tube'
_diffrn_radiation_monochromator     graphite
_diffrn_measurement_device_type     'Bruker--Nonius KappaCCD'
_diffrn_measurement_method     '\f and \w'
_diffrn_detector_area_resol_mean     ?
_diffrn_reflns_number     4426
_diffrn_reflns_av_R_equivalents     0.036
_diffrn_reflns_av_sigmaI/netI     0.033
_diffrn_reflns_theta_min     2.91
_diffrn_reflns_theta_max     27.48
_diffrn_reflns_theta_full     27.48
_diffrn_measured_fraction_theta_max     0.996
_diffrn_measured_fraction_theta_full     0.996
_diffrn_reflns_limit_h_min     -9
_diffrn_reflns_limit_h_max     8
_diffrn_reflns_limit_k_min     -15
_diffrn_reflns_limit_k_max     15
_diffrn_reflns_limit_l_min     -13
_diffrn_reflns_limit_l_max     13
_diffrn_standards_number     0
_diffrn_standards_interval_count     0
_diffrn_standards_interval_time     ?
_diffrn_standards_decay_%     0
_reflns_number_total     2042
_reflns_number_gt     1680
_reflns_threshold_expression     I>2\s(I)
_refine_ls_structure_factor_coef     Fsqd
_refine_ls_matrix_type     full
_refine_ls_R_factor_all     0.050
_refine_ls_R_factor_gt     0.038
_refine_ls_wR_factor_gt     0.093
_refine_ls_wR_factor_ref     0.101
_refine_ls_goodness_of_fit_ref     1.085
_refine_ls_restrained_S_all     1.085
_refine_ls_number_reflns     2042
_refine_ls_number_parameters     128
_refine_ls_number_restraints     0
_refine_ls_hydrogen_treatment     constr
_refine_ls_weighting_scheme     calc
_refine_ls_weighting_details
         'calc w=1/[\s^2^(Fo^2^)+(0.0496P)^2^+0.2501P] where P=(Fo^2^+2Fc^2^)/3'
_atom_sites_solution_hydrogens     geom
_atom_sites_solution_primary     direct
_atom_sites_solution_secondary     difmap
_refine_ls_shift/su_max     0.000
_refine_ls_shift/su_mean     0.000
_refine_diff_density_max     0.249
_refine_diff_density_min     -0.390
_refine_ls_extinction_method     'SHELXL97 (Sheldrick, 2008)'
_refine_ls_extinction_coef     0.031(5)
_refine_ls_extinction_expression
                                  'Fc^*^=kFc[1+0.001xFc^2^\l^3^/sin(2\q)]^-1/4^'
loop_
    _atom_type_symbol
    _atom_type_description
    _atom_type_scat_dispersion_real
    _atom_type_scat_dispersion_imag
    _atom_type_scat_source
    'C' 'C' 0.0033 0.0016
                         'International Tables Vol C Tables 4.2.6.8 and 6.1.1.4'
    'H' 'H' 0.0000 0.0000
                         'International Tables Vol C Tables 4.2.6.8 and 6.1.1.4'
    'O' 'O' 0.0106 0.0060
                         'International Tables Vol C Tables 4.2.6.8 and 6.1.1.4'
    'N' 'N' 0.0061 0.0033
                         'International Tables Vol C Tables 4.2.6.8 and 6.1.1.4'
    'Cl' 'Cl' 0.1484 0.1585
                         'International Tables Vol C Tables 4.2.6.8 and 6.1.1.4'
_computing_data_collection
                   'DENZO (Otwinowski & Minor, 1997) and COLLECT (Nonius, 2000)'
_computing_cell_refinement
                   'DENZO (Otwinowski & Minor, 1997) and COLLECT (Nonius, 2000)'
_computing_data_reduction
                   'DENZO (Otwinowski & Minor, 1997) and COLLECT (Nonius, 2000)'
_computing_structure_solution     'SHELXS97 (Sheldrick, 2008)'
_computing_structure_refinement     'SHELXL97 (Sheldrick, 2008)'
_computing_molecular_graphics     'ORTEP-3 for Windows (Farrugia, 1997)'
_computing_publication_material     'PARST95 (Nardelli, 1995)'
loop_
    _atom_site_type_symbol
    _atom_site_label
    _atom_site_fract_x
    _atom_site_fract_y
    _atom_site_fract_z
    _atom_site_U_iso_or_equiv
    _atom_site_adp_type
    _atom_site_calc_flag
    _atom_site_refinement_flags
    _atom_site_occupancy
    _atom_site_disorder_assembly
    _atom_site_disorder_group
    Cl Cl1 1.04083(6) 0.39876(4) -0.16126(4) 0.03549(17) Uani d . 1 . .
    O O1 1.08785(18) 0.03863(10) 0.33200(12) 0.0348(3) Uani d . 1 . .
    O O2 0.83189(18) 0.38885(10) 0.29127(12) 0.0348(3) Uani d . 1 . .
    N N1 0.95758(18) 0.21271(11) 0.27188(13) 0.0253(3) Uani d . 1 . .
    C C1 0.8978(2) 0.19208(15) -0.14130(16) 0.0309(4) Uani d . 1 . .
    H H1 0.8853 0.1877 -0.2327 0.037 Uiso calc R 1 . .
    C C2 0.8435(2) 0.10389(13) -0.07035(17) 0.0300(4) Uani d . 1 . .
    H H2 0.7944 0.0396 -0.1148 0.036 Uiso calc R 1 . .
    C C3 0.8613(2) 0.10986(13) 0.06635(16) 0.0267(4) Uani d . 1 . .
    H H3 0.8224 0.0507 0.1131 0.032 Uiso calc R 1 . .
    C C4 0.9379(2) 0.20552(13) 0.13225(15) 0.0245(3) Uani d . 1 . .
    C C5 0.9937(2) 0.29538(13) 0.06274(15) 0.0267(4) Uani d . 1 . .
    H H5 1.0448 0.3594 0.1067 0.032 Uiso calc R 1 . .
    C C6 0.9710(2) 0.28685(14) -0.07360(16) 0.0285(4) Uani d . 1 . .
    C C7 1.0295(2) 0.12740(14) 0.36145(16) 0.0280(4) Uani d . 1 . .
    C C8 1.0201(2) 0.17113(15) 0.49571(16) 0.0321(4) Uani d . 1 . .
    H H8 1.0594 0.1332 0.5750 0.038 Uiso calc R 1 . .
    C C9 0.9469(2) 0.27274(14) 0.48355(16) 0.0320(4) Uani d . 1 . .
    H H9 0.9263 0.3176 0.5530 0.038 Uiso calc R 1 . .
    C C10 0.9026(2) 0.30376(13) 0.34085(16) 0.0276(4) Uani d . 1 . .
loop_
    _atom_site_aniso_label
    _atom_site_aniso_U_11
    _atom_site_aniso_U_22
    _atom_site_aniso_U_33
    _atom_site_aniso_U_12
    _atom_site_aniso_U_13
    _atom_site_aniso_U_23
    Cl1 0.0406(3) 0.0386(3) 0.0306(3) 0.00442(17) 0.01531(18) 0.01000(17)
    O1 0.0433(7) 0.0275(6) 0.0336(7) 0.0019(5) 0.0076(5) 0.0034(5)
    O2 0.0438(7) 0.0307(7) 0.0318(7) 0.0066(5) 0.0122(5) 0.0004(5)
    N1 0.0308(7) 0.0245(7) 0.0215(7) -0.0005(5) 0.0071(5) 0.0015(5)
    C1 0.0321(8) 0.0380(9) 0.0236(8) 0.0098(7) 0.0074(6) -0.0012(7)
    C2 0.0310(8) 0.0294(8) 0.0290(8) 0.0061(6) 0.0047(7) -0.0048(6)
    C3 0.0277(8) 0.0254(8) 0.0270(8) 0.0030(6) 0.0056(6) 0.0007(6)
    C4 0.0245(7) 0.0270(8) 0.0228(7) 0.0039(6) 0.0063(6) 0.0005(6)
    C5 0.0284(8) 0.0280(8) 0.0251(8) 0.0015(6) 0.0083(6) -0.0001(6)
    C6 0.0286(8) 0.0314(8) 0.0277(8) 0.0064(6) 0.0110(6) 0.0043(6)
    C7 0.0295(8) 0.0278(8) 0.0265(8) -0.0057(6) 0.0050(6) 0.0039(6)
    C8 0.0376(9) 0.0355(9) 0.0237(8) -0.0080(7) 0.0073(7) 0.0024(7)
    C9 0.0389(9) 0.0351(9) 0.0240(8) -0.0076(7) 0.0109(7) -0.0021(7)
    C10 0.0290(8) 0.0285(8) 0.0270(8) -0.0032(6) 0.0093(6) -0.0012(6)
_geom_special_details
;
All e.s.d.'s (except the e.s.d. in the dihedral angle between two l.s. planes)
are estimated using the full covariance matrix. The cell e.s.d.'s are taken
into account individually in the estimation of e.s.d.'s in distances, angles
and torsion angles; correlations between e.s.d.'s in cell parameters are only
used when they are defined by crystal symmetry. An approximate (isotropic)
treatment of cell e.s.d.'s is used for estimating e.s.d.'s involving l.s.
planes.
;
loop_
    _geom_bond_atom_site_label_1
    _geom_bond_atom_site_label_2
    _geom_bond_site_symmetry_2
    _geom_bond_distance
    _geom_bond_publ_flag
    Cl1 C6 . 1.7450(17) ?
    O1 C7 . 1.204(2) ?
    O2 C10 . 1.209(2) ?
    N1 C10 . 1.401(2) ?
    N1 C7 . 1.408(2) ?
    N1 C4 . 1.421(2) ?
    C1 C6 . 1.383(2) ?
    C1 C2 . 1.384(2) ?
    C1 H1 . 0.9300 ?
    C2 C3 . 1.391(2) ?
    C2 H2 . 0.9300 ?
    C3 C4 . 1.392(2) ?
    C3 H3 . 0.9300 ?
    C4 C5 . 1.395(2) ?
    C5 C6 . 1.386(2) ?
    C5 H5 . 0.9300 ?
    C7 C8 . 1.493(2) ?
    C8 C9 . 1.324(3) ?
    C8 H8 . 0.9300 ?
    C9 C10 . 1.490(2) ?
    C9 H9 . 0.9300 ?
loop_
    _geom_angle_atom_site_label_1
    _geom_angle_atom_site_label_2
    _geom_angle_atom_site_label_3
    _geom_angle_site_symmetry_1
    _geom_angle_site_symmetry_3
    _geom_angle
    _geom_angle_publ_flag
    C10 N1 C7 . . 109.76(13) ?
    C10 N1 C4 . . 125.30(13) ?
    C7 N1 C4 . . 124.90(13) ?
    C6 C1 C2 . . 118.70(15) ?
    C6 C1 H1 . . 120.6 ?
    C2 C1 H1 . . 120.6 ?
    C1 C2 C3 . . 121.03(15) ?
    C1 C2 H2 . . 119.5 ?
    C3 C2 H2 . . 119.5 ?
    C2 C3 C4 . . 119.09(15) ?
    C2 C3 H3 . . 120.5 ?
    C4 C3 H3 . . 120.5 ?
    C3 C4 C5 . . 120.84(15) ?
    C3 C4 N1 . . 119.76(14) ?
    C5 C4 N1 . . 119.40(14) ?
    C6 C5 C4 . . 118.28(15) ?
    C6 C5 H5 . . 120.9 ?
    C4 C5 H5 . . 120.9 ?
    C1 C6 C5 . . 122.04(15) ?
    C1 C6 Cl1 . . 119.38(13) ?
    C5 C6 Cl1 . . 118.57(13) ?
    O1 C7 N1 . . 125.39(15) ?
    O1 C7 C8 . . 128.61(16) ?
    N1 C7 C8 . . 106.00(14) ?
    C9 C8 C7 . . 108.89(15) ?
    C9 C8 H8 . . 125.6 ?
    C7 C8 H8 . . 125.6 ?
    C8 C9 C10 . . 109.20(15) ?
    C8 C9 H9 . . 125.4 ?
    C10 C9 H9 . . 125.4 ?
    O2 C10 N1 . . 125.51(15) ?
    O2 C10 C9 . . 128.34(15) ?
    N1 C10 C9 . . 106.14(14) ?
loop_
    _geom_torsion_atom_site_label_1
    _geom_torsion_atom_site_label_2
    _geom_torsion_atom_site_label_3
    _geom_torsion_atom_site_label_4
    _geom_torsion_site_symmetry_1
    _geom_torsion_site_symmetry_2
    _geom_torsion_site_symmetry_3
    _geom_torsion_site_symmetry_4
    _geom_torsion
    _geom_torsion_publ_flag
    C6 C1 C2 C3 . . . . 0.2(2) ?
    C1 C2 C3 C4 . . . . -1.1(2) ?
    C2 C3 C4 C5 . . . . 1.1(2) ?
    C2 C3 C4 N1 . . . . -179.78(14) ?
    C10 N1 C4 C3 . . . . -131.50(16) ?
    C7 N1 C4 C3 . . . . 46.1(2) ?
    C10 N1 C4 C5 . . . . 47.7(2) ?
    C7 N1 C4 C5 . . . . -134.69(16) ?
    C3 C4 C5 C6 . . . . -0.1(2) ?
    N1 C4 C5 C6 . . . . -179.23(14) ?
    C2 C1 C6 C5 . . . . 0.9(2) ?
    C2 C1 C6 Cl1 . . . . 179.82(12) ?
    C4 C5 C6 C1 . . . . -0.9(2) ?
    C4 C5 C6 Cl1 . . . . -179.88(11) ?
    C10 N1 C7 O1 . . . . 179.89(16) ?
    C4 N1 C7 O1 . . . . 1.9(3) ?
    C10 N1 C7 C8 . . . . -0.97(17) ?
    C4 N1 C7 C8 . . . . -178.92(14) ?
    O1 C7 C8 C9 . . . . 179.73(17) ?
    N1 C7 C8 C9 . . . . 0.62(18) ?
    C7 C8 C9 C10 . . . . -0.05(19) ?
    C7 N1 C10 O2 . . . . -178.35(16) ?
    C4 N1 C10 O2 . . . . -0.4(3) ?
    C7 N1 C10 C9 . . . . 0.94(17) ?
    C4 N1 C10 C9 . . . . 178.88(14) ?
    C8 C9 C10 O2 . . . . 178.72(17) ?
    C8 C9 C10 N1 . . . . -0.54(19) ?
loop_
    _geom_hbond_atom_site_label_D
    _geom_hbond_atom_site_label_H
    _geom_hbond_atom_site_label_A
    _geom_hbond_site_symmetry_A
    _geom_hbond_distance_DH
    _geom_hbond_distance_HA
    _geom_hbond_distance_DA
    _geom_hbond_angle_DHA
    C3 H3 O2 2_645 0.93 2.53 3.455(2) 170.2
    C8 H8 O2 4_666 0.93 2.71 3.513(2) 145.6
    C8 H8 O1 3_756 0.93 2.59 3.256(2) 129.1
    C2 H2 O1 3_755 0.93 2.72 3.308(2) 122.3
data_global
_journal_date_recd_electronic     2008-04-14
_journal_date_accepted     2008-04-23
_journal_name_full     'Acta Crystallographica, Section E'
_journal_year     2008
_journal_volume     64
_journal_issue      5
_journal_page_first     o932
_journal_page_last     o932
_journal_paper_category     QO
_journal_coeditor_code     FJ2114
_publ_contact_author_name     'Dr. Rodolfo Moreno-Fuquen'
_publ_contact_author_address
;
     Departamento de Qu\'imica. Facultad de Ciencias, Universidad
     del Valle, Apartado 25360, Santiago de Cali,
     Colombia.
;
_publ_contact_author_email     rodimo26@yahoo.es
_publ_contact_author_fax     '57 23 392440'
_publ_contact_author_phone     '57 23 393248'
_publ_section_title
;
<i>N</i>-(3-Chlorophenyl)maleimide
;
loop_
    _publ_author_name
    _publ_author_address
    'Rodolfo Moreno-Fuquen'
;    Departamento de Qu\'imica - Facultad de Ciencias,
     Universidad del Valle
     Apartado 25360, Santiago de Cali,
     Colombia
;
    'Pardo-Botero, Zulay'
;    Facultad de Ciencias Qu\'imicas,
     Universidad Complutense de Madrid,
     Avenida Complutense s/n
     28040 Madrid,
     Spain
;
    'Ellena, Javier'
;    Instituto de F\'isica,
     Universidade de S\~ao Paulo,
     S\~ao Carlos, Brazil.
;
_exptl_special_details
;
IR spectra were recorded on a Shimadzu FT---IR 8400 spectrophotometer. ^1^H NMR
spectra were performed in deuterochloroform and referenced to the residual
peak of CHCl~3~ at \d 7.26 at a Bruker AC-200 MHz instrument. Chemical shifts
are reported in \d p.p.m. and coupling constants (J) are given in Hz. The
synthesis of (I) was prepared taking equimolar quantities of maleic anhydride
(1.00 g, 10.2 mmol) and a substituted arylamine (1.30 g, 10.2 mmol). The
mixture was stirred and it was taken to reflux in toluene. The precipitation
of <i>m</i>-chlorophenylmaleanilic acid is reached after 8 h. The product of
the reaction was filtered off <i>in vacuo</i> and washed with toluene. The
corresponding substituted maleanilic acids were recrystallized in ethanol.
Then sodium acetate (0.42 g, 10.9 mmol) was added to the substituted
maleanilic acids (1.39 g, 9.1 mmol). Acetic anhydride was added to the mixture
and it was left in constant agitation at room temperature for 24 h. Single
crystals of (I) suitable for X-ray analysis were obtained by slow evaporation
at room temperature using ethyl acetate as solvent.
<i>N</i>-(<i>m</i>-chlorophenyl)maleimide. Colorless crystals; yield 60%; mp
364(1) K;IR (KBr) 1714 cm^-1^ (C=O), 1484 cm^-1^ (C=C), 1381 cm^-1^ (C---N),
1144 cm^-1^ (C---N---C), 825 and 789 cm^-1^ (=C---H), 825 and 789 cm^-1^
(=C---H); ^1^H NMR (200 MHz, CDCl3) \d 7.26 (s, 2H, CH=CH), 7.68 (d, 1H,
Ar---H), 7.72 (t, 1H, Ar---H), 7.79 (d,1<i>H</i>, Ar---H), 7.84 (s, 1H,
Ar---H).
;
