# Supplementary material for: N-(3-Chloro­phen­yl)maleimide
Source: Acta Crystallogr Sect E Struct Rep Online. 2008 Apr 30;64(Pt 5):o932. doi: 10.1107/S1600536808011604 (PMC2961227; doi:10.1107/S1600536808011604)
Supplement: Supplementary file 2 [file e-64-0o932-Isup2.hkl]

# 
# h,k,l, Fc-squared, Fo-squared, sigma(Fo-squared) and status flag 
# 
data_I
_shelx_title ' Teca6' 
_shelx_refln_list_code          4 
_shelx_F_calc_maximum      105.82 
_exptl_crystal_F_000       416.00 
_reflns_d_resolution_high  0.7702 
 
loop_ 
 _symmetry_equiv_pos_as_xyz 
 'x, y, z' 
 '-x+1/2, y+1/2, -z+1/2' 
 '-x, -y, -z' 
 'x-1/2, -y-1/2, z-1/2' 
 
_cell_length_a     7.3430 
_cell_length_b    11.9460 
_cell_length_c    10.3040 
_cell_angle_alpha  90.000 
_cell_angle_beta  101.121 
_cell_angle_gamma  90.000 
 
_shelx_F_squared_multiplier     1.000 
 
loop_ 
 _refln_index_h 
 _refln_index_k 
 _refln_index_l 
 _refln_F_squared_calc 
 _refln_F_squared_meas 
 _refln_F_squared_sigma 
 _refln_observed_status 
   4   0   0       93.75       80.15      3.14 o 
   6   0   0       40.59       41.90      2.61 o 
   8   0   0       36.11       21.60      6.90 o 
   1   1   0       78.93       68.45      1.15 o 
   2   1   0     5908.56     6161.24     88.91 o 
   3   1   0      547.07      517.11      7.85 o 
   4   1   0        8.84       14.53      1.10 o 
   5   1   0      231.98      236.85      5.13 o 
   6   1   0       51.87       54.63      2.80 o 
   7   1   0        8.79        8.03      1.59 o 
   8   1   0        3.95       -1.26      2.78 o 
   9   1   0       10.30       12.67      4.35 o 
   0   2   0     6790.24     6793.57    214.36 o 
   1   2   0      229.90      206.31      3.52 o 
   2   2   0     4312.91     4308.00     57.20 o 
   3   2   0      388.12      353.65      6.10 o 
   4   2   0      367.10      377.51      6.25 o 
   5   2   0       67.98       57.54      2.19 o 
   6   2   0        0.73        1.28      1.20 o 
   7   2   0       34.21       37.93      2.59 o 
   8   2   0        0.57        0.37      2.00 o 
   9   2   0       28.25       19.49      5.22 o 
   1   3   0       65.77       61.82      1.43 o 
   2   3   0     1333.53     1243.43     19.59 o 
   3   3   0        0.40        0.94      0.63 o 
   4   3   0     6706.45     7210.91    141.05 o 
   5   3   0        2.07        1.09      0.95 o 
   6   3   0     1278.15     1361.39     24.71 o 
   7   3   0        7.98        7.17      1.66 o 
   8   3   0       28.81       24.18      2.63 o 
   9   3   0        2.73        6.25      5.12 o 
   0   4   0     2379.85     2250.01     76.36 o 
   1   4   0        3.36        0.42      0.73 o 
   2   4   0       16.11       30.18      1.05 o 
   3   4   0        0.25        2.60      0.62 o 
   4   4   0        1.87        3.81      0.89 o 
   5   4   0       57.24       55.87      2.06 o 
   6   4   0      346.74      364.40      8.32 o 
   7   4   0      139.10      137.03      4.48 o 
   8   4   0        2.53        1.23      3.57 o 
   9   4   0       66.36       53.45      9.68 o 
   1   5   0     1078.04     1009.08     24.81 o 
   2   5   0       79.34       80.02      2.29 o 
   3   5   0      250.25      229.47      3.95 o 
   4   5   0      152.86      163.81      3.85 o 
   5   5   0        0.07        1.60      1.12 o 
   6   5   0      297.50      294.68      7.21 o 
   7   5   0      189.35      196.76      7.70 o 
   8   5   0       89.84       83.31     12.91 o 
   0   6   0      963.07      899.38     31.84 o 
   1   6   0       45.38       42.22      1.59 o 
   2   6   0       41.82       42.91      1.41 o 
   3   6   0      415.16      410.36      7.39 o 
   4   6   0        5.36        6.93      1.40 o 
   5   6   0       20.88       22.19      1.42 o 
   6   6   0       34.44       27.41      1.87 o 
   7   6   0        0.34       -0.38      1.09 o 
   8   6   0       52.21       33.38      5.65 o 
   1   7   0      333.61      333.21      6.75 o 
   2   7   0       59.62       58.26      2.08 o 
   3   7   0      305.69      319.90      6.39 o 
   4   7   0      731.62      746.24     12.33 o 
   5   7   0       53.37       56.65      2.63 o 
   6   7   0      211.65      228.27      6.12 o 
   7   7   0       31.26       29.71      3.38 o 
   8   7   0        0.73        2.51      3.57 o 
   0   8   0        0.12       -0.91      2.39 o 
   1   8   0      194.80      192.59      4.64 o 
   2   8   0       70.85       67.74      2.37 o 
   3   8   0      693.03      698.85     14.21 o 
   4   8   0        7.48        7.43      0.91 o 
   5   8   0      217.28      234.64      6.05 o 
   6   8   0      120.52      116.12      4.68 o 
   7   8   0       63.23       67.97     10.05 o 
   8   8   0        4.90        2.62      3.15 o 
   1   9   0      667.11      684.62     14.08 o 
   2   9   0      403.41      424.80      9.09 o 
   3   9   0      264.84      287.90      7.28 o 
   4   9   0       86.36       81.49      2.43 o 
   5   9   0       70.58       67.59      2.46 o 
   6   9   0       11.41        7.74      2.42 o 
   7   9   0        3.13        0.67      2.90 o 
   0  10   0     2624.40     2840.60     59.68 o 
   1  10   0       25.03       24.94      1.66 o 
   2  10   0      521.75      542.63     12.83 o 
   3  10   0       17.62       19.83      1.74 o 
   4  10   0        3.64        3.61      1.00 o 
   5  10   0       10.19        7.96      1.50 o 
   6  10   0       24.20       24.37      4.06 o 
   7  10   0        2.34        4.11     11.67 o 
   1  11   0      162.55      172.55      5.79 o 
   2  11   0      286.57      303.37      7.78 o 
   3  11   0       67.45       83.05      3.89 o 
   4  11   0        5.60        3.91      0.97 o 
   5  11   0        2.57        1.22      1.72 o 
   6  11   0       12.20        5.88      5.23 o 
   0  12   0      725.45      777.59     21.31 o 
   1  12   0       39.28       41.91      2.70 o 
   2  12   0      177.35      187.43      4.77 o 
   3  12   0      134.75      148.90      6.09 o 
   4  12   0        0.17        2.68      2.31 o 
   5  12   0       46.29       38.00      4.05 o 
   1  13   0       15.57       13.93      1.66 o 
   2  13   0       38.24       37.88      2.18 o 
   3  13   0       12.23       11.76      2.23 o 
   4  13   0      327.20      335.84     17.83 o 
   5  13   0       56.86       40.63      5.72 o 
   0  14   0      144.31      144.34     12.48 o 
   1  14   0        4.84        4.86      1.36 o 
   2  14   0        7.73        6.05      2.73 o 
   3  14   0        0.84        4.82      3.19 o 
   4  14   0       60.11       44.55      9.02 o 
   1  15   0       24.49       14.42      4.10 o 
   2  15   0        1.46        5.60      3.79 o 
  -9   0   1       50.41       50.70      9.42 o 
  -7   0   1      120.19      128.20      7.14 o 
  -5   0   1       96.38       85.58      4.05 o 
  -3   0   1      756.69      716.93     28.38 o 
  -1   0   1       10.68       14.01      0.71 o 
   1   0   1     3741.60     3721.02     85.58 o 
   3   0   1      256.28      224.70      6.60 o 
   5   0   1      540.14      588.35     28.89 o 
   7   0   1      608.58      690.23     24.66 o 
   9   0   1        3.85        1.44      7.08 o 
  -9   1   1       14.83       14.39      4.29 o 
  -8   1   1       54.90       48.22      3.25 o 
  -7   1   1        0.10       -0.15      2.01 o 
  -6   1   1      197.82      199.06      5.07 o 
  -5   1   1       30.79       33.27      1.83 o 
  -4   1   1       95.50      127.40     14.04 o 
  -3   1   1        7.86       13.43      1.10 o 
  -2   1   1        7.09       10.02      1.36 o 
  -1   1   1     2637.43     2625.66     43.27 o 
   1   1   1      173.32      146.78      2.50 o 
   2   1   1    11197.27    11667.41    188.99 o 
   3   1   1      123.18      115.26      2.63 o 
   4   1   1     1901.15     1941.81     32.84 o 
   5   1   1       24.29       29.48      2.01 o 
   6   1   1       59.74       66.06      2.78 o 
   7   1   1        8.82        9.13      1.78 o 
   8   1   1        9.82       10.20      2.54 o 
   9   1   1       35.51       27.35      5.97 o 
  -9   2   1       44.82       40.49      4.30 o 
  -8   2   1       16.89       13.39      3.22 o 
  -7   2   1       11.75       11.07      1.53 o 
  -6   2   1        8.21        9.88      1.24 o 
  -5   2   1       99.00       93.53      2.68 o 
  -4   2   1     2435.29     2459.29     37.22 o 
  -3   2   1      203.23      209.00      3.96 o 
  -1   2   1       64.72       53.72      1.22 o 
   0   2   1     1691.97     1548.56     25.79 o 
   1   2   1      265.28      283.28      4.85 o 
   2   2   1       46.95       54.87      1.17 o 
   3   2   1      626.04      638.85      8.99 o 
   4   2   1       80.71       88.51      3.65 o 
   5   2   1       49.39       51.52      2.07 o 
   6   2   1      115.79      116.68      4.00 o 
   7   2   1        0.72       -0.23      1.77 o 
   8   2   1      172.35      166.25      7.69 o 
   9   2   1        0.01        2.44      4.20 o 
  -9   3   1       19.70       14.01      3.47 o 
  -8   3   1        8.02        2.10      2.45 o 
  -7   3   1        1.24       -0.05      1.33 o 
  -6   3   1      306.83      314.15      6.46 o 
  -5   3   1      523.61      532.17      9.82 o 
  -4   3   1     2126.36     2203.74     34.47 o 
  -3   3   1     1624.23     1560.62     26.72 o 
  -2   3   1      392.99      373.79      7.05 o 
  -1   3   1      155.87      141.21      2.90 o 
   0   3   1        7.73        5.55      0.78 o 
   1   3   1     2426.41     2255.34     37.81 o 
   2   3   1     1590.34     1515.21     23.07 o 
   3   3   1     1428.61     1411.09     20.01 o 
   4   3   1      781.09      838.77     12.54 o 
   5   3   1      114.96      116.59      4.38 o 
   6   3   1      150.80      169.36      5.43 o 
   7   3   1      133.93      142.83      5.63 o 
   8   3   1       22.52       19.76      3.44 o 
   9   3   1       29.05       38.63     10.59 o 
  -9   4   1       27.14       26.51      3.80 o 
  -8   4   1      120.73      106.01      5.44 o 
  -7   4   1       33.31       44.10      2.28 o 
  -6   4   1       33.34       37.41      2.29 o 
  -5   4   1      105.13      107.43      3.04 o 
  -4   4   1      301.09      314.14      6.14 o 
  -3   4   1      581.37      573.48      9.62 o 
  -2   4   1      355.92      314.35      4.99 o 
  -1   4   1       53.79       63.57      2.31 o 
   0   4   1      957.60      844.62     17.20 o 
   1   4   1     1530.18     1451.93     21.78 o 
   2   4   1      145.33      119.02      2.36 o 
   3   4   1        1.05        5.06      0.67 o 
   4   4   1       12.84       14.79      1.19 o 
   5   4   1       50.36       54.11      3.36 o 
   6   4   1      151.32      146.43      4.74 o 
   7   4   1       19.65       17.72      2.05 o 
   8   4   1       16.69       16.06      4.14 o 
  -8   5   1      862.93      946.29     25.59 o 
  -7   5   1       45.04       46.91      2.83 o 
  -6   5   1     2449.12     2741.80     59.35 o 
  -5   5   1      131.21      137.64      3.90 o 
  -4   5   1      219.00      216.00      4.85 o 
  -3   5   1        1.89        2.12      0.76 o 
  -2   5   1       20.14       25.78      1.29 o 
  -1   5   1      163.09      166.16      4.18 o 
   0   5   1        0.12        2.50      1.21 o 
   1   5   1      125.91      142.30      3.17 o 
   2   5   1     1228.73     1143.87     17.94 o 
   3   5   1       40.80       43.25      1.38 o 
   4   5   1      233.33      216.51      4.27 o 
   5   5   1       27.85       27.78      2.12 o 
   6   5   1       52.99       55.91      2.80 o 
   7   5   1        0.01       -2.23      1.74 o 
   8   5   1       59.47       66.32      7.47 o 
  -8   6   1      426.74      435.09     15.10 o 
  -7   6   1       20.42       17.44      2.58 o 
  -6   6   1       37.00       40.30      2.94 o 
  -5   6   1       20.00       20.64      1.78 o 
  -4   6   1        2.09        1.79      0.84 o 
  -3   6   1      110.22      105.07      2.57 o 
  -2   6   1      179.01      188.46      6.42 o 
  -1   6   1       82.17       82.12      2.14 o 
   0   6   1       60.84       77.19      3.69 o 
   1   6   1     1329.20     1301.74     22.86 o 
   2   6   1       73.78       59.58      2.45 o 
   3   6   1      422.17      427.11      7.11 o 
   4   6   1      162.63      158.64      3.20 o 
   5   6   1      197.60      205.69      5.51 o 
   6   6   1       26.02       28.78      2.28 o 
   7   6   1      116.81      115.98      5.45 o 
   8   6   1       51.37       38.72      6.17 o 
  -8   7   1      122.07      106.70      6.82 o 
  -7   7   1        0.45        0.67      1.69 o 
  -6   7   1      273.76      283.12      8.95 o 
  -5   7   1      248.87      264.84      6.99 o 
  -4   7   1      102.65      101.85      5.21 o 
  -3   7   1     1268.70     1264.79     20.83 o 
  -2   7   1        0.32       -0.78      0.97 o 
  -1   7   1      783.73      739.13     13.50 o 
   0   7   1       27.47       21.26      2.33 o 
   1   7   1      555.17      556.45     10.70 o 
   2   7   1        3.30        2.34      0.99 o 
   3   7   1       77.62       77.36      1.82 o 
   4   7   1       19.56       19.63      2.07 o 
   5   7   1      438.12      455.90      9.89 o 
   6   7   1        1.84        3.08      2.09 o 
   7   7   1      126.89      123.19     10.62 o 
   8   7   1        2.33        2.18      4.82 o 
  -8   8   1        4.29        6.63     10.29 o 
  -7   8   1        2.85        0.27      1.98 o 
  -6   8   1        0.69        1.84      2.02 o 
  -5   8   1        0.58        0.04      1.52 o 
  -4   8   1      369.02      360.58      8.65 o 
  -3   8   1       55.50       58.44      2.15 o 
  -2   8   1     1428.14     1413.62     25.29 o 
  -1   8   1       90.77       89.62      2.55 o 
   0   8   1      164.46      155.08      4.53 o 
   1   8   1       50.96       52.76      2.07 o 
   2   8   1       69.59       56.62      1.81 o 
   3   8   1       35.22       38.14      1.91 o 
   4   8   1      178.23      177.36      4.46 o 
   5   8   1       55.62       49.60      2.37 o 
   6   8   1        1.28        2.69      1.78 o 
   7   8   1        8.84        9.93      4.20 o 
  -7   9   1        1.57        1.63      3.71 o 
  -6   9   1       37.05       38.01      4.09 o 
  -5   9   1       16.98       17.35      1.77 o 
  -4   9   1      252.49      255.44      8.38 o 
  -3   9   1       49.60       49.42      3.30 o 
  -2   9   1       12.53       21.14     16.11 o 
  -1   9   1      123.98      131.11      3.58 o 
   0   9   1       45.79       50.66      2.13 o 
   1   9   1       98.40       97.39      3.00 o 
   2   9   1      198.19      196.06      5.08 o 
   3   9   1        0.79        0.92      1.24 o 
   4   9   1      108.88      103.71      3.50 o 
   5   9   1        9.46        9.21      1.83 o 
   6   9   1       31.77       32.90      3.95 o 
   7   9   1        0.04        5.33      3.28 o 
  -7  10   1       16.61       10.70      4.90 o 
  -6  10   1        9.41        4.21      2.56 o 
  -5  10   1       73.73       72.16      3.46 o 
  -4  10   1       10.87        8.31      1.74 o 
  -3  10   1      115.18      118.25      3.92 o 
  -2  10   1      429.31      437.05      9.79 o 
  -1  10   1      191.17      192.06      5.10 o 
   0  10   1      213.52      217.37      5.53 o 
   1  10   1     1635.80     1790.50     33.40 o 
   2  10   1       63.00       58.11      1.98 o 
   3  10   1      775.42      874.69     18.91 o 
   4  10   1        1.92        0.64      1.52 o 
   5  10   1      264.61      301.76      8.15 o 
   6  10   1        5.53       -1.36      2.38 o 
  -6  11   1       21.00       18.46      6.15 o 
  -5  11   1       29.98       28.04      3.09 o 
  -4  11   1        3.26        4.91      1.88 o 
  -3  11   1        3.39        4.25      2.03 o 
  -2  11   1        2.74        0.63      1.32 o 
  -1  11   1      130.99      136.62      3.95 o 
   0  11   1        1.36        3.38      0.96 o 
   1  11   1        2.91        8.46      4.95 o 
   2  11   1      164.28      179.00      4.69 o 
   3  11   1       82.29       86.23      4.78 o 
   4  11   1      179.40      190.24      6.00 o 
   5  11   1        0.40        2.47      1.78 o 
   6  11   1       13.65       11.46      5.72 o 
  -6  12   1        6.04      -10.10      6.74 o 
  -5  12   1       39.33       32.33      3.66 o 
  -4  12   1       81.53       79.15      5.38 o 
  -3  12   1       49.24       49.34      5.87 o 
  -2  12   1      475.54      520.57     13.21 o 
  -1  12   1        9.29        9.32      1.50 o 
   0  12   1        1.52        2.34      1.17 o 
   1  12   1       40.59       36.05      2.06 o 
   2  12   1       15.64       14.89      1.31 o 
   3  12   1       15.81       14.34      2.08 o 
   4  12   1       28.22       27.64      3.36 o 
   5  12   1       11.03       11.51      2.76 o 
  -5  13   1      115.39      127.98     10.39 o 
  -4  13   1       17.27       11.24      3.50 o 
  -3  13   1      220.31      252.14     13.68 o 
  -2  13   1       26.03       26.49      1.85 o 
  -1  13   1      243.80      261.45      8.18 o 
   0  13   1        2.05       -0.72      1.21 o 
   1  13   1      283.01      316.85      9.16 o 
   2  13   1      309.47      328.93     16.73 o 
   3  13   1       29.61       29.73      2.91 o 
   4  13   1      162.67      140.32      9.92 o 
  -4  14   1        2.21        0.93      2.95 o 
  -3  14   1       15.75       10.36      3.53 o 
  -2  14   1        1.22       -1.23      3.26 o 
  -1  14   1        0.64        0.00      1.85 o 
   0  14   1       16.31       15.44      2.52 o 
   1  14   1        0.90       -0.02      1.61 o 
   2  14   1        5.88        1.41      2.24 o 
   3  14   1       54.26       49.68      3.60 o 
  -2  15   1        3.54        0.65      3.68 o 
  -1  15   1        2.15        3.79      2.46 o 
   0  15   1        0.82        3.80      2.72 o 
   1  15   1       10.17        7.63      1.83 o 
   2  15   1       65.20       49.46      4.64 o 
  -8   0   2        3.28        3.93      2.27 o 
  -6   0   2      146.86      141.77      4.78 o 
  -4   0   2      754.09      688.68     18.13 o 
  -2   0   2        9.31        5.96      0.71 o 
   0   0   2      135.19      115.80      2.90 o 
   2   0   2      186.95      191.70      6.86 o 
   4   0   2     1753.32     1806.93     42.71 o 
   6   0   2      850.98      954.63     29.55 o 
   8   0   2      253.71      252.49     12.78 o 
  -9   1   2        0.00       -4.83      3.22 o 
  -8   1   2       39.61       36.47      2.29 o 
  -7   1   2      248.69      261.63      6.40 o 
  -6   1   2       24.43       23.62      1.34 o 
  -5   1   2      468.11      441.68      8.10 o 
  -4   1   2       71.20       65.36      1.94 o 
  -3   1   2      409.65      489.00     48.86 o 
  -2   1   2     1112.07     1028.17     17.87 o 
  -1   1   2       85.95       77.59      2.15 o 
   0   1   2     6854.66     6896.19    141.30 o 
   1   1   2      937.00      834.99     12.26 o 
   2   1   2      835.90      789.04     12.93 o 
   3   1   2       92.28       83.30      2.36 o 
   4   1   2       30.93       29.12      1.55 o 
   5   1   2        2.31        0.56      1.22 o 
   6   1   2        1.13        0.55      1.42 o 
   7   1   2        4.70        6.48      1.99 o 
   8   1   2        4.90        7.01      2.63 o 
  -9   2   2      118.48      113.50      7.74 o 
  -8   2   2        1.57        1.87      1.88 o 
  -7   2   2      182.45      185.26      3.97 o 
  -6   2   2       25.16       22.03      1.08 o 
  -5   2   2      928.02      966.34     13.83 o 
  -4   2   2     1368.96     1372.20     17.77 o 
  -3   2   2       66.51       74.25      2.80 o 
  -2   2   2     4363.71     4319.30     99.84 o 
  -1   2   2     3115.15     3108.28     59.20 o 
   0   2   2     1152.27     1102.25     17.13 o 
   1   2   2        8.04        3.33      0.72 o 
   2   2   2       82.37       80.52      3.03 o 
   3   2   2      417.53      381.10      6.22 o 
   4   2   2       90.10       85.21      2.37 o 
   5   2   2      894.60      949.74     15.58 o 
   6   2   2        5.23        5.90      1.92 o 
   7   2   2        9.54        7.57      2.26 o 
   8   2   2        6.64        3.37      2.17 o 
  -9   3   2        0.38        5.52      2.60 o 
  -8   3   2      109.54      110.45      5.11 o 
  -7   3   2        0.50        0.94      1.54 o 
  -6   3   2       12.24       13.93      1.61 o 
  -5   3   2        2.52        5.83      3.82 o 
  -4   3   2        0.02        3.38      1.20 o 
  -3   3   2      117.45      134.56      3.23 o 
  -2   3   2      235.41      197.59      3.55 o 
  -1   3   2       33.23       33.90      0.88 o 
   0   3   2     3810.41     3620.43     53.00 o 
   1   3   2       25.56       23.36      0.96 o 
   2   3   2     2138.03     1956.59     28.33 o 
   3   3   2      376.75      359.23      6.32 o 
   4   3   2      705.26      698.31     11.20 o 
   5   3   2        2.18        0.98      1.30 o 
   6   3   2       27.33       27.88      3.31 o 
   7   3   2       23.16       18.73      2.76 o 
   8   3   2       17.04       18.69      2.83 o 
  -9   4   2       25.75       18.14      5.32 o 
  -8   4   2       34.18       35.13      3.23 o 
  -7   4   2      187.25      180.49      5.63 o 
  -6   4   2      449.46      482.83     10.36 o 
  -5   4   2      274.38      285.48      6.27 o 
  -4   4   2     1516.35     1553.93     27.40 o 
  -3   4   2      932.02      938.91     16.92 o 
  -2   4   2      239.97      226.87      4.11 o 
  -1   4   2      879.47      873.80     15.70 o 
   0   4   2      219.95      194.24      3.58 o 
   1   4   2      254.91      258.32      4.81 o 
   2   4   2        4.51        4.41      0.98 o 
   3   4   2       64.35       76.88      2.68 o 
   4   4   2      119.66      127.79      3.45 o 
   5   4   2       27.69       29.45      1.82 o 
   6   4   2      111.65      117.20      4.64 o 
   7   4   2        0.15       -0.70      3.58 o 
   8   4   2      126.62      121.86      9.94 o 
  -9   5   2       32.20       27.81      4.00 o 
  -8   5   2        5.73        6.52      2.16 o 
  -7   5   2      213.99      222.79      7.27 o 
  -6   5   2      125.41      121.50      3.88 o 
  -5   5   2     1150.78     1209.10     21.14 o 
  -4   5   2      142.52      148.71      4.84 o 
  -3   5   2      910.63      908.96     17.87 o 
  -2   5   2      111.14      104.05      2.79 o 
  -1   5   2     4597.97     4928.01     81.13 o 
   0   5   2       39.09       40.55      1.26 o 
   1   5   2     2504.77     2894.97    113.00 o 
   2   5   2      221.16      194.90      4.03 o 
   3   5   2      435.70      441.35      8.11 o 
   4   5   2        0.00       -0.76      1.37 o 
   5   5   2      220.01      232.11      5.64 o 
   6   5   2        7.56        9.36      2.50 o 
   7   5   2       43.22       45.14      3.20 o 
   8   5   2        2.68        2.22      4.02 o 
  -8   6   2        1.24        3.72      2.71 o 
  -7   6   2      128.27      125.53      5.22 o 
  -6   6   2       98.39      100.81      3.73 o 
  -5   6   2       10.46        9.46      1.47 o 
  -4   6   2      825.51      815.58     14.06 o 
  -3   6   2        9.39       10.58      0.94 o 
  -2   6   2      599.11      588.02     12.94 o 
  -1   6   2     1098.91     1078.17     23.20 o 
   0   6   2      119.42      110.55      3.00 o 
   1   6   2        0.93        5.90      1.11 o 
   2   6   2        0.28        0.50      0.93 o 
   3   6   2       46.90       53.18      1.90 o 
   4   6   2       14.60       12.10      1.30 o 
   5   6   2        1.58        1.88      1.26 o 
   6   6   2        1.02        0.84      2.07 o 
   7   6   2       30.61       25.99      3.26 o 
   8   6   2        1.30       -0.61      4.81 o 
  -8   7   2      200.76      196.15      8.54 o 
  -7   7   2        9.13        9.19      2.14 o 
  -6   7   2       30.28       27.62      2.30 o 
  -5   7   2       31.62       30.23      2.02 o 
  -4   7   2       72.90       76.17      2.41 o 
  -3   7   2      249.12      268.53      7.20 o 
  -2   7   2       80.31       64.79      2.78 o 
  -1   7   2      633.70      730.20     13.58 o 
   0   7   2      365.32      331.47      7.08 o 
   1   7   2      615.71      653.96     12.59 o 
   2   7   2      573.14      568.25     11.74 o 
   3   7   2      136.77      136.74      3.32 o 
   4   7   2      932.74      985.12     16.42 o 
   5   7   2       33.26       31.19      2.17 o 
   6   7   2      223.55      235.59      7.45 o 
   7   7   2       10.07        4.26      2.03 o 
  -8   8   2        2.99        1.08      4.02 o 
  -7   8   2      147.39      159.35     12.74 o 
  -6   8   2       83.74       84.98      4.85 o 
  -5   8   2      619.62      665.70     14.10 o 
  -4   8   2      477.69      492.05     10.77 o 
  -3   8   2       13.02       12.99      1.64 o 
  -2   8   2      127.12      128.08      4.72 o 
  -1   8   2     1418.60     1521.85     27.48 o 
   0   8   2       24.40       25.60      5.70 o 
   1   8   2     1125.87     1186.74     22.04 o 
   2   8   2        5.32        6.09      1.23 o 
   3   8   2      686.99      731.90     12.93 o 
   4   8   2        4.95        3.23      1.43 o 
   5   8   2      266.78      279.85      7.62 o 
   6   8   2       41.84       33.53      2.61 o 
   7   8   2        0.09       -0.12      3.16 o 
  -7   9   2       33.69       34.71      7.49 o 
  -6   9   2       20.24       18.47      2.57 o 
  -5   9   2       12.07       13.85      1.63 o 
  -4   9   2        0.00        0.08      1.47 o 
  -3   9   2      226.88      239.56      7.24 o 
  -2   9   2       39.42       36.61      2.55 o 
  -1   9   2        8.55        9.70      0.67 o 
   0   9   2       44.17       46.41      2.67 o 
   1   9   2        3.16        3.31      0.90 o 
   2   9   2       11.39        8.00      1.49 o 
   3   9   2      544.27      586.39     12.48 o 
   4   9   2       79.02       76.68      2.75 o 
   5   9   2       85.72       92.16      3.95 o 
   6   9   2        0.71       -1.16      1.91 o 
   7   9   2        0.27        3.71      9.67 o 
  -7  10   2        3.03       -6.19      5.44 o 
  -6  10   2       70.52       72.28      5.06 o 
  -5  10   2       62.73       60.64      5.33 o 
  -4  10   2      156.76      158.90      6.24 o 
  -3  10   2       46.74       49.52      2.96 o 
  -2  10   2        6.96        8.00      1.96 o 
  -1  10   2        8.04        7.46      0.60 o 
   0  10   2       68.58       65.34      2.83 o 
   1  10   2       30.13       28.35      1.37 o 
   2  10   2       87.57       88.60      3.74 o 
   3  10   2        0.31       -1.11      1.23 o 
   4  10   2       30.56       29.45      2.11 o 
   5  10   2       68.31       67.05      3.20 o 
   6  10   2      164.93      172.64      9.99 o 
  -6  11   2        2.42        1.30      5.31 o 
  -5  11   2      153.36      165.30     11.02 o 
  -4  11   2       12.84       12.37      2.95 o 
  -3  11   2      423.81      465.00     13.87 o 
  -2  11   2       39.60       34.34      4.84 o 
  -1  11   2      725.79      804.22     14.17 o 
   0  11   2      325.41      335.79      7.29 o 
   1  11   2      128.44      128.26      3.51 o 
   2  11   2       94.92       93.92      3.46 o 
   3  11   2       43.49       49.37      3.03 o 
   4  11   2       18.45       24.69      2.21 o 
   5  11   2       58.53       64.72      4.27 o 
   6  11   2        0.28        2.49      3.34 o 
  -6  12   2        1.84        0.37      6.06 o 
  -5  12   2       10.09        8.96      3.29 o 
  -4  12   2        1.92        2.06      3.41 o 
  -3  12   2       72.16       79.28      4.36 o 
  -2  12   2       16.60       13.89      2.50 o 
  -1  12   2      337.99      375.35      7.54 o 
   0  12   2       59.01       58.67      2.67 o 
   1  12   2       10.49       10.93      1.32 o 
   2  12   2        0.99       -0.81      2.15 o 
   3  12   2        7.83        9.82      2.81 o 
   4  12   2        1.79       -0.09      1.49 o 
   5  12   2       37.13       35.05      3.54 o 
  -5  13   2        5.25        3.47      6.04 o 
  -4  13   2        0.72        3.62      2.73 o 
  -3  13   2       51.43       52.26      4.42 o 
  -2  13   2        1.35        1.95      4.32 o 
  -1  13   2        2.51       -0.34      1.61 o 
   0  13   2       78.55       82.72      2.82 o 
   1  13   2       91.50       81.57      5.84 o 
   2  13   2       65.10       65.50      3.70 o 
   3  13   2        0.07        0.11      1.89 o 
   4  13   2       10.09        3.49      2.33 o 
  -4  14   2       89.17       65.66      7.17 o 
  -3  14   2        7.49        6.63      3.09 o 
  -2  14   2       36.85       33.38      4.09 o 
  -1  14   2       12.92       13.48      2.39 o 
   0  14   2       12.90       12.51      1.40 o 
   1  14   2       72.60       59.72      3.82 o 
   2  14   2        1.42        0.78      1.72 o 
   3  14   2       96.05       76.05      5.07 o 
  -2  15   2        0.39       -1.78      2.95 o 
  -1  15   2       86.07       84.47      8.31 o 
   0  15   2       21.23       14.63      3.56 o 
   1  15   2       26.66       18.45      2.79 o 
  -9   0   3      124.06      120.19     11.37 o 
  -7   0   3      376.39      425.90     11.75 o 
  -5   0   3       59.47       51.85      4.26 o 
  -3   0   3     1932.67     1814.29     60.83 o 
  -1   0   3      104.41       91.19      3.10 o 
   1   0   3     2084.48     1897.00     37.99 o 
   3   0   3     1597.46     1557.72     40.39 o 
   5   0   3       54.13       49.96      3.70 o 
   7   0   3        3.42        5.75      3.90 o 
  -9   1   3      110.95      100.20      6.04 o 
  -8   1   3       18.38       16.76      2.15 o 
  -7   1   3      151.05      159.12      4.13 o 
  -6   1   3        1.86        1.49      0.84 o 
  -5   1   3        0.11       -0.65      0.71 o 
  -4   1   3      327.60      313.96      6.39 o 
  -3   1   3      112.01      111.79      3.02 o 
  -2   1   3     1438.33     1327.35     22.84 o 
  -1   1   3        3.24        3.00      0.76 o 
   0   1   3     2127.35     1933.33     27.02 o 
   1   1   3      316.99      278.24      5.20 o 
   2   1   3     1925.94     1787.57     27.50 o 
   3   1   3       14.77       20.76      1.23 o 
   4   1   3        4.33        4.43      1.03 o 
   5   1   3       11.44       11.33      1.54 o 
   6   1   3       57.53       57.57      2.91 o 
   7   1   3       36.58       39.00      2.71 o 
   8   1   3       19.12       13.96      2.96 o 
  -9   2   3       28.89       27.97      3.97 o 
  -8   2   3       50.46       46.84      2.92 o 
  -7   2   3       70.14       73.72      5.58 o 
  -6   2   3      217.93      224.56      5.97 o 
  -5   2   3      371.77      376.37      9.97 o 
  -4   2   3     1206.24     1206.23     30.38 o 
  -3   2   3      250.46      263.19     61.11 o 
  -2   2   3     3044.13     2944.34     48.99 o 
  -1   2   3      427.58      410.24      8.98 o 
   0   2   3      272.91      248.04      4.61 o 
   1   2   3      402.23      398.81      6.55 o 
   2   2   3     1698.81     1626.91     25.48 o 
   3   2   3        6.06        8.47      1.04 o 
   4   2   3      489.48      514.27      9.82 o 
   5   2   3        7.56        7.30      1.28 o 
   6   2   3      228.70      239.52      6.84 o 
   7   2   3        1.39        3.18      2.06 o 
   8   2   3        7.79        8.37      2.94 o 
  -9   3   3       60.96       51.41      4.37 o 
  -8   3   3        8.12        3.50      1.98 o 
  -7   3   3      290.62      316.59      9.44 o 
  -6   3   3       79.73       86.07      3.32 o 
  -5   3   3       98.30       94.41      3.12 o 
  -4   3   3      544.20      580.48     21.92 o 
  -3   3   3     1133.78     1137.98     29.57 o 
  -2   3   3       50.73       63.03      2.47 o 
  -1   3   3      443.54      404.32      7.67 o 
   0   3   3     1082.93     1025.78     16.42 o 
   1   3   3      352.01      337.03      5.64 o 
   2   3   3        2.00        5.27      1.09 o 
   3   3   3       19.11       13.53      1.01 o 
   4   3   3       77.97       72.94      2.15 o 
   5   3   3      182.76      186.05      4.46 o 
   6   3   3       28.88       28.58      2.01 o 
   7   3   3      142.53      146.62      6.95 o 
   8   3   3        3.96        4.98      2.81 o 
  -9   4   3        8.46        1.83      2.40 o 
  -8   4   3       57.88       54.65      4.91 o 
  -7   4   3       45.01       42.41      2.93 o 
  -6   4   3      248.69      261.02      6.98 o 
  -5   4   3       37.21       33.12      1.99 o 
  -4   4   3      154.85      138.60      4.33 o 
  -3   4   3     1052.09     1029.30     17.45 o 
  -2   4   3        2.52        7.09      1.39 o 
  -1   4   3      143.18      128.83      5.34 o 
   0   4   3      310.12      301.20      4.77 o 
   1   4   3      852.40      814.73     12.13 o 
   2   4   3      245.41      217.37      3.94 o 
   3   4   3      350.26      381.13      7.08 o 
   4   4   3      130.56      118.84      3.18 o 
   5   4   3       27.52       25.07      1.99 o 
   6   4   3      202.39      207.42      6.34 o 
   7   4   3        0.05       -0.92      2.04 o 
   8   4   3       94.31       68.11      7.25 o 
  -9   5   3        2.68        1.30      3.08 o 
  -8   5   3        4.48        0.85      3.55 o 
  -7   5   3        1.82        2.14      1.79 o 
  -6   5   3        8.77        8.75      1.77 o 
  -5   5   3       37.27       35.33      2.06 o 
  -4   5   3      312.90      283.27      6.63 o 
  -3   5   3      560.97      582.54      9.68 o 
  -2   5   3     1380.09     1322.75     26.90 o 
  -1   5   3      536.74      593.47     13.12 o 
   0   5   3     3219.86     3390.10     50.78 o 
   1   5   3       31.44       31.88      1.40 o 
   2   5   3     2410.15     2493.28     38.55 o 
   3   5   3       19.19       16.46      1.42 o 
   4   5   3       40.37       41.03      2.14 o 
   5   5   3        4.67        5.19      1.64 o 
   6   5   3       38.27       39.23      4.54 o 
   7   5   3        0.00       -1.43      2.16 o 
   8   5   3        0.86        7.57      4.23 o 
  -8   6   3      159.91      165.22      8.87 o 
  -7   6   3       86.50       93.81      5.19 o 
  -6   6   3      218.80      223.48      8.56 o 
  -5   6   3       15.68       15.47      1.63 o 
  -4   6   3        0.67        4.05      2.63 o 
  -3   6   3      428.29      428.04      7.56 o 
  -2   6   3      234.69      287.47      7.97 o 
  -1   6   3      137.57      143.35      5.39 o 
   0   6   3      509.51      542.17     10.30 o 
   1   6   3      333.36      289.27      6.37 o 
   2   6   3        3.21        2.99      1.68 o 
   3   6   3      146.39      153.61      6.15 o 
   4   6   3        1.69        3.31      1.29 o 
   5   6   3       10.10       12.06      1.58 o 
   6   6   3      334.92      365.05     10.63 o 
   7   6   3       11.82       10.45      2.54 o 
  -8   7   3       20.20       19.55      3.56 o 
  -7   7   3       29.71       31.65      3.07 o 
  -6   7   3        2.64        2.45      1.27 o 
  -5   7   3        0.21        1.18      1.28 o 
  -4   7   3       21.07       19.95      1.78 o 
  -3   7   3      675.38      750.07     16.52 o 
  -2   7   3       27.60       25.26      1.46 o 
  -1   7   3      302.68      308.95      8.45 o 
   0   7   3        2.72        6.06      1.11 o 
   1   7   3      618.92      643.80     13.22 o 
   2   7   3       36.74       53.60      4.85 o 
   3   7   3      189.83      200.37      4.66 o 
   4   7   3        2.91        0.99      1.19 o 
   5   7   3       83.12       86.82      3.50 o 
   6   7   3        1.53        0.93      1.82 o 
   7   7   3       14.44       15.26      5.15 o 
  -8   8   3       60.36       56.24      9.11 o 
  -7   8   3       43.13       36.95      3.76 o 
  -6   8   3      199.41      193.58      6.56 o 
  -5   8   3        5.60        3.98      1.60 o 
  -4   8   3      222.39      245.41      9.67 o 
  -3   8   3       81.08       83.20      3.23 o 
  -2   8   3      101.39      115.77      5.19 o 
  -1   8   3        5.69        7.75      1.59 o 
   0   8   3        0.77        1.29      1.16 o 
   1   8   3       20.88       20.10      1.55 o 
   2   8   3        9.42        8.94      1.63 o 
   3   8   3       27.53       29.14      1.91 o 
   4   8   3       37.10       41.36      2.05 o 
   5   8   3        2.85        0.59      2.63 o 
   6   8   3       68.94       68.34      3.79 o 
   7   8   3        1.42       -4.28      7.67 o 
  -7   9   3       29.68       25.37      4.75 o 
  -6   9   3       46.15       42.79      2.52 o 
  -5   9   3       85.97       91.30      6.28 o 
  -4   9   3      345.96      353.47     10.84 o 
  -3   9   3      159.99      153.70      5.44 o 
  -2   9   3      375.94      361.51      9.69 o 
  -1   9   3        3.43        3.77      1.71 o 
   0   9   3      416.29      432.33     10.04 o 
   1   9   3      165.62      173.79      4.82 o 
   2   9   3      558.32      554.83     13.22 o 
   3   9   3      181.27      190.53      5.82 o 
   4   9   3       55.81       51.33      2.81 o 
   5   9   3       72.98       70.59      3.74 o 
   6   9   3        0.01       -2.40      2.60 o 
  -7  10   3      102.72       86.96     11.60 o 
  -6  10   3        9.69        6.75      2.23 o 
  -5  10   3        0.10       -0.57      0.67 o 
  -4  10   3       16.05       14.79      1.78 o 
  -3  10   3      198.73      225.71      9.89 o 
  -2  10   3       37.41       36.44      2.50 o 
  -1  10   3      127.70      131.04      4.87 o 
   0  10   3        6.56        6.75      1.29 o 
   1  10   3      332.16      337.80      8.33 o 
   2  10   3        0.21        0.43      1.30 o 
   3  10   3      121.05      114.94      4.11 o 
   4  10   3        0.75       -0.62      1.68 o 
   5  10   3       17.12       12.65      1.91 o 
   6  10   3       37.12       32.89      4.41 o 
  -6  11   3        6.72       28.77      9.13 o 
  -5  11   3       10.84        9.92      3.08 o 
  -4  11   3       19.43       15.73      4.50 o 
  -3  11   3       20.48       17.00      2.31 o 
  -2  11   3        1.34        4.23      2.26 o 
  -1  11   3       11.03        8.35      1.66 o 
   0  11   3       55.34       50.32      3.17 o 
   1  11   3       36.70       38.02      3.53 o 
   2  11   3       16.52       10.91      1.97 o 
   3  11   3        1.95        4.85      1.80 o 
   4  11   3       22.17       22.46      2.48 o 
   5  11   3        0.48        2.85      2.36 o 
  -5  12   3       46.71       53.95      4.65 o 
  -4  12   3      229.51      256.59     12.34 o 
  -3  12   3       61.91       64.12      4.54 o 
  -2  12   3      225.52      254.60     11.42 o 
  -1  12   3      265.27      284.47      8.49 o 
   0  12   3        5.18        4.05      1.04 o 
   1  12   3      165.30      182.09      6.03 o 
   2  12   3      171.50      184.05      7.81 o 
   3  12   3        7.76        5.64      1.82 o 
   4  12   3      113.79      112.13      6.33 o 
   5  12   3        4.71        2.91      3.12 o 
  -4  13   3       26.76       25.07      5.18 o 
  -3  13   3      113.35      118.44      7.25 o 
  -2  13   3        0.37       -0.76      2.37 o 
  -1  13   3        8.52        9.42      2.11 o 
   0  13   3        0.37        0.97      0.68 o 
   1  13   3       48.78       56.06      3.22 o 
   2  13   3       34.10       33.98      2.74 o 
   3  13   3       43.64       41.94      3.22 o 
   4  13   3        5.15        6.38      2.71 o 
  -3  14   3      182.57      174.74     10.69 o 
  -2  14   3       82.26       66.80      4.78 o 
  -1  14   3       17.85       13.35      3.42 o 
   0  14   3        0.14        1.35      3.00 o 
   1  14   3       44.51       35.40      3.29 o 
   2  14   3       18.33       13.29      2.29 o 
   3  14   3       60.79       54.60      7.96 o 
  -1  15   3       20.86       10.49      3.54 o 
   0  15   3      191.45      171.90      9.53 o 
  -8   0   4      165.99      162.57      6.56 o 
  -6   0   4     1446.53     1536.59     41.73 o 
  -4   0   4     1796.47     1771.40     46.02 o 
  -2   0   4      352.32      328.56      8.86 o 
   0   0   4     1976.86     1865.75     36.86 o 
   2   0   4      687.29      614.40     13.98 o 
   4   0   4      366.45      363.85     11.24 o 
   6   0   4       54.91       60.46      3.91 o 
   8   0   4       23.58       27.62      5.53 o 
  -9   1   4       81.21       81.69      5.72 o 
  -8   1   4      171.24      163.18      4.09 o 
  -7   1   4       73.46       82.09      2.67 o 
  -6   1   4      288.67      307.58      7.40 o 
  -5   1   4      132.85      128.39      3.42 o 
  -4   1   4       45.63       33.89      1.49 o 
  -3   1   4      373.54      373.96      7.19 o 
  -2   1   4      768.34      679.25     12.22 o 
  -1   1   4      349.54      350.96      6.51 o 
   0   1   4     3476.23     3311.61     42.02 o 
   1   1   4      109.40      115.49      2.88 o 
   2   1   4      377.00      359.15      6.82 o 
   3   1   4      439.57      418.28      8.13 o 
   4   1   4       33.73       32.26      1.54 o 
   5   1   4      251.96      271.92      6.29 o 
   6   1   4      113.45      117.79      4.28 o 
   7   1   4       21.11       19.85      2.11 o 
   8   1   4       28.67       21.72      2.99 o 
  -9   2   4       14.31       13.80      3.13 o 
  -8   2   4        2.42        3.12      2.62 o 
  -7   2   4       99.19      104.15      4.27 o 
  -6   2   4       23.38       22.41      2.07 o 
  -5   2   4      468.39      478.52     12.35 o 
  -4   2   4        0.58        5.15     20.24 o 
  -3   2   4      318.48      292.72      5.67 o 
  -2   2   4       19.40       16.63      1.08 o 
  -1   2   4     2251.81     2128.44     36.38 o 
   0   2   4      421.86      424.82      7.53 o 
   1   2   4       59.96       47.61      2.18 o 
   2   2   4     1059.84     1010.39     16.45 o 
   3   2   4       48.83       51.66      2.04 o 
   4   2   4      441.28      456.63      8.42 o 
   5   2   4       34.60       34.60      1.91 o 
   6   2   4        9.75        8.29      1.63 o 
   7   2   4       23.37       25.70      2.81 o 
   8   2   4       17.71       11.41      3.01 o 
  -9   3   4        4.01       -0.52      1.56 o 
  -8   3   4        9.33        3.74      1.79 o 
  -7   3   4        1.61        0.97      1.86 o 
  -6   3   4       84.69       84.72      4.03 o 
  -5   3   4       68.09       70.40      4.13 o 
  -4   3   4      455.91      431.75     12.89 o 
  -3   3   4       18.94       24.69      2.21 o 
  -2   3   4     2283.76     2284.57     34.83 o 
  -1   3   4       61.96       55.19      2.80 o 
   0   3   4     2388.69     2324.93     35.39 o 
   1   3   4      129.86      121.24     11.26 o 
   2   3   4        0.10        0.90      1.00 o 
   3   3   4      537.71      554.92      8.79 o 
   4   3   4       99.73      110.11      4.48 o 
   5   3   4      169.62      189.83      4.85 o 
   6   3   4       39.73       35.29      2.27 o 
   7   3   4       12.46       11.12      2.12 o 
   8   3   4       23.29       23.64      7.72 o 
  -9   4   4       14.18       13.00      2.99 o 
  -8   4   4       63.25       72.42      4.43 o 
  -7   4   4       37.81       37.83      2.62 o 
  -6   4   4      141.42      139.98      4.72 o 
  -5   4   4      118.22      119.84      4.40 o 
  -4   4   4        4.89        5.16      3.48 o 
  -3   4   4        1.27        0.38      0.77 o 
  -2   4   4     1092.63     1115.15     19.85 o 
  -1   4   4       70.42       58.05      1.70 o 
   0   4   4      384.75      362.42      6.44 o 
   1   4   4       29.51       24.71      1.25 o 
   2   4   4      331.09      333.19      6.29 o 
   3   4   4       71.59       80.81      2.27 o 
   4   4   4      529.26      572.83     11.04 o 
   5   4   4       43.36       41.69      2.13 o 
   6   4   4      120.80      122.53      4.54 o 
   7   4   4       26.30       22.62      3.33 o 
   8   4   4        7.28        9.82      6.52 o 
  -8   5   4        1.23       -0.34      1.81 o 
  -7   5   4       68.46       69.44      3.75 o 
  -6   5   4       28.14       25.72      2.16 o 
  -5   5   4      549.37      564.53     14.48 o 
  -4   5   4       39.17       40.75      2.10 o 
  -3   5   4       54.09       62.39      7.14 o 
  -2   5   4       79.68       77.41      3.09 o 
  -1   5   4      137.22      137.65      3.44 o 
   0   5   4       14.34       16.71      1.09 o 
   1   5   4       28.30       24.03      1.17 o 
   2   5   4       43.37       36.18      1.73 o 
   3   5   4      393.19      374.12      8.47 o 
   4   5   4      107.95      106.18      3.85 o 
   5   5   4        8.52        8.50      2.11 o 
   6   5   4       14.82       14.19      2.03 o 
   7   5   4       90.51       77.67      7.98 o 
  -8   6   4       28.43       23.61      3.02 o 
  -7   6   4        4.43        2.20      1.79 o 
  -6   6   4       34.35       37.45      3.03 o 
  -5   6   4        3.14        4.02      1.42 o 
  -4   6   4        9.24        8.56      1.83 o 
  -3   6   4       48.91       59.82      2.38 o 
  -2   6   4       12.75        8.18      1.82 o 
  -1   6   4     1107.95     1113.62     23.69 o 
   0   6   4       54.54       46.84      1.57 o 
   1   6   4      352.28      369.58      8.07 o 
   2   6   4      343.35      355.07      7.07 o 
   3   6   4        0.01        0.97      1.30 o 
   4   6   4      433.15      463.19     11.25 o 
   5   6   4       13.18        8.45      1.75 o 
   6   6   4      111.65      111.49      5.09 o 
   7   6   4       29.91       24.84      3.27 o 
  -8   7   4       14.81       17.29      7.31 o 
  -7   7   4       18.19       19.69      2.28 o 
  -6   7   4      455.12      470.32     12.71 o 
  -5   7   4       10.45        9.95      1.44 o 
  -4   7   4      669.67      693.49     16.17 o 
  -3   7   4        0.08        0.22      0.98 o 
  -2   7   4      645.14      676.65     16.26 o 
  -1   7   4       14.90       16.06      1.56 o 
   0   7   4      141.61      145.11      3.80 o 
   1   7   4       61.08       61.29      2.40 o 
   2   7   4       99.58      100.06      3.45 o 
   3   7   4       97.66       88.03      3.01 o 
   4   7   4       17.40       15.34      1.59 o 
   5   7   4      147.22      135.59      5.07 o 
   6   7   4        9.13        6.44      2.14 o 
   7   7   4       67.16       55.78      5.50 o 
  -8   8   4        1.28        3.23      3.24 o 
  -7   8   4       11.44        8.49      3.22 o 
  -6   8   4       11.19       10.04      2.07 o 
  -5   8   4       76.68       75.37      2.88 o 
  -4   8   4        2.44        1.45      1.68 o 
  -3   8   4      193.35      190.59      5.84 o 
  -2   8   4       29.65       30.66      2.62 o 
  -1   8   4      758.20      732.16     22.46 o 
   0   8   4       10.17       12.59      1.55 o 
   1   8   4       97.40      111.33      3.92 o 
   2   8   4       82.42       84.99      3.47 o 
   3   8   4       97.33       91.55      3.32 o 
   4   8   4      416.77      452.24      9.61 o 
   5   8   4       19.05       19.50      2.39 o 
   6   8   4      117.00      107.03      6.15 o 
  -7   9   4       35.00       28.35      4.56 o 
  -6   9   4        9.34        8.60      4.91 o 
  -5   9   4      331.52      348.53     21.72 o 
  -4   9   4        1.52       -1.35      1.22 o 
  -3   9   4      141.46      148.42     12.63 o 
  -2   9   4        0.07        0.59      1.60 o 
  -1   9   4        0.25        2.77      1.94 o 
   0   9   4       54.08       51.33      2.22 o 
   1   9   4        3.62        1.31      1.50 o 
   2   9   4      209.57      209.85     10.68 o 
   3   9   4      280.48      287.08      7.91 o 
   4   9   4       36.36       34.25      2.34 o 
   5   9   4      107.25      100.26      4.83 o 
   6   9   4        6.79        6.81      3.24 o 
  -7  10   4        0.02        0.00      1.83 o 
  -6  10   4      256.11      274.40     23.30 o 
  -5  10   4        1.09        4.22      4.22 o 
  -4  10   4       19.45       26.83      2.55 o 
  -3  10   4       86.21       90.52      7.78 o 
  -2  10   4      280.48      268.26     10.60 o 
  -1  10   4       58.66       68.29      5.42 o 
   0  10   4      193.95      189.67      5.22 o 
   1  10   4       51.16       41.71      2.32 o 
   2  10   4       39.38       89.28     18.68 o 
   3  10   4        0.96        0.88      1.71 o 
   4  10   4       20.04       23.29      2.38 o 
   5  10   4       56.97       44.80      3.92 o 
   6  10   4       17.00       18.01      3.64 o 
  -6  11   4       69.71       70.19     10.65 o 
  -5  11   4        3.72        6.80      4.63 o 
  -4  11   4        6.54        1.45      2.56 o 
  -3  11   4       23.31       23.03      2.89 o 
  -2  11   4      141.47      144.94      6.85 o 
  -1  11   4      177.75      193.33      7.29 o 
   0  11   4      518.99      530.60     13.24 o 
   1  11   4      215.77      235.44      9.43 o 
   2  11   4       93.44       87.62      4.01 o 
   3  11   4      173.12      197.44      7.63 o 
   4  11   4        0.00       -1.07      2.04 o 
   5  11   4       38.17       27.74      3.30 o 
  -5  12   4       58.43       74.55     10.04 o 
  -4  12   4        9.15       11.97      2.89 o 
  -3  12   4      114.99      121.27     11.38 o 
  -2  12   4       45.97       46.36      4.46 o 
  -1  12   4      368.40      395.08     13.71 o 
   0  12   4       53.11       50.37      2.55 o 
   1  12   4       98.70      104.62      4.87 o 
   2  12   4       16.66       13.07      2.34 o 
   3  12   4        1.03        3.57      2.13 o 
   4  12   4        9.87        9.28      2.33 o 
  -4  13   4       12.61        7.94      4.95 o 
  -3  13   4       33.80       25.37      8.04 o 
  -2  13   4       39.82       43.72      4.16 o 
  -1  13   4        0.54       -0.09      2.86 o 
   0  13   4       20.49       28.51      4.43 o 
   1  13   4       52.51       50.02      3.83 o 
   2  13   4        1.89        1.42      4.01 o 
   3  13   4        0.01       -0.51      2.03 o 
  -3  14   4       25.65       18.46      5.35 o 
  -2  14   4        0.80        1.61      2.88 o 
  -1  14   4        5.06        5.64      2.99 o 
   0  14   4       16.09       14.89      3.46 o 
   1  14   4        0.06       -1.94      3.34 o 
   2  14   4       17.38       13.17      3.29 o 
  -9   0   5       30.61       26.87      6.25 o 
  -7   0   5      106.76      106.69      8.82 o 
  -5   0   5      203.35      192.18      6.93 o 
  -3   0   5      197.54      164.83      6.25 o 
  -1   0   5     3612.86     3960.32     77.07 o 
   1   0   5     2140.25     2388.01     47.46 o 
   3   0   5        6.01        6.01      1.79 o 
   5   0   5      137.32      147.35      5.37 o 
   7   0   5       86.10       84.38      6.16 o 
  -9   1   5       21.22       22.63      4.00 o 
  -8   1   5       29.60       28.76      5.16 o 
  -7   1   5       70.69       67.60      2.60 o 
  -6   1   5       92.50       84.49      2.91 o 
  -5   1   5        2.50        2.50      0.89 o 
  -4   1   5     1231.98     1253.08     19.68 o 
  -3   1   5      131.51      139.04      3.17 o 
  -2   1   5     2059.08     1978.30     39.20 o 
  -1   1   5       53.26       66.02      1.85 o 
   0   1   5      317.61      315.80      7.96 o 
   1   1   5     1705.33     1710.98     24.99 o 
   2   1   5      173.95      171.64      4.09 o 
   3   1   5      824.71      903.35     16.25 o 
   4   1   5      574.02      621.38     11.48 o 
   5   1   5      161.26      173.61      4.35 o 
   6   1   5       93.39       96.64      3.71 o 
   7   1   5      106.34      100.52      6.02 o 
  -9   2   5        5.27        4.81      3.00 o 
  -8   2   5      170.52      180.86      6.40 o 
  -7   2   5       36.45       31.57      2.70 o 
  -6   2   5        8.31        9.52      2.16 o 
  -5   2   5      121.47      114.93      5.35 o 
  -4   2   5      298.00      331.49      6.72 o 
  -3   2   5      561.01      561.27     13.99 o 
  -2   2   5      502.28      510.25      9.86 o 
  -1   2   5      661.17      743.36     12.56 o 
   0   2   5     1645.87     1527.13     24.14 o 
   1   2   5      897.37      987.94     15.17 o 
   2   2   5     1067.11     1004.51     17.73 o 
   3   2   5      510.09      539.00     10.39 o 
   4   2   5      378.69      390.80      8.10 o 
   5   2   5        2.59        4.36      1.46 o 
   6   2   5      120.08      128.09      4.59 o 
   7   2   5       34.44       36.30      3.23 o 
  -9   3   5       69.85       62.15      6.00 o 
  -8   3   5       18.12       19.31      2.49 o 
  -7   3   5       56.68       60.90      3.11 o 
  -6   3   5       20.85       23.15      6.45 o 
  -5   3   5      327.50      328.40     11.17 o 
  -4   3   5      299.01      296.33      7.11 o 
  -3   3   5      334.91      345.46      7.40 o 
  -2   3   5      391.52      441.38     13.49 o 
  -1   3   5        0.73        0.15      0.91 o 
   0   3   5        2.40       -1.19      0.83 o 
   1   3   5      503.67      414.89      7.12 o 
   2   3   5        5.37        3.51      1.37 o 
   3   3   5        4.96        8.62      1.54 o 
   4   3   5       26.67       28.58      1.70 o 
   5   3   5      119.27      125.50      4.03 o 
   6   3   5        1.30        1.86      1.82 o 
   7   3   5        0.00        5.08      2.76 o 
  -9   4   5        0.01        0.30      5.45 o 
  -8   4   5        0.84        0.44      1.96 o 
  -7   4   5        0.05        0.82      2.04 o 
  -6   4   5       80.45       86.33      3.59 o 
  -5   4   5      233.42      243.36      9.22 o 
  -4   4   5      138.87      152.05      6.17 o 
  -3   4   5     2188.18     2195.46     38.09 o 
  -2   4   5      200.36      179.59      4.65 o 
  -1   4   5      576.63      596.81     12.00 o 
   0   4   5     1639.80     1665.77     26.27 o 
   1   4   5      182.09      191.92      3.89 o 
   2   4   5      427.85      452.70      8.23 o 
   3   4   5      165.64      183.22      4.05 o 
   4   4   5        1.71        2.04      1.07 o 
   5   4   5      114.09      121.22      3.87 o 
   6   4   5       27.25       30.76      2.46 o 
   7   4   5      102.81      105.29      6.75 o 
  -8   5   5      221.57      213.17      9.69 o 
  -7   5   5       15.81       11.11      1.99 o 
  -6   5   5      398.90      416.08     12.89 o 
  -5   5   5        3.26        4.80      1.26 o 
  -4   5   5      398.42      413.00     13.07 o 
  -3   5   5       57.25       62.54      2.23 o 
  -2   5   5       39.68       30.87      2.70 o 
  -1   5   5        6.97        8.15      0.95 o 
   0   5   5        0.03        2.15      1.00 o 
   1   5   5       26.99       28.30      1.50 o 
   2   5   5       37.53       36.32      4.24 o 
   3   5   5       45.32       40.26      1.59 o 
   4   5   5      105.32      108.54      3.60 o 
   5   5   5      105.27      112.91      3.58 o 
   6   5   5      106.14      115.14      5.44 o 
   7   5   5       13.92       11.52      4.09 o 
  -8   6   5       14.28       10.14      3.08 o 
  -7   6   5       56.08       58.33      3.61 o 
  -6   6   5        9.02        5.04      1.78 o 
  -5   6   5      146.55      148.98      5.54 o 
  -4   6   5      145.29      140.74      4.47 o 
  -3   6   5      532.81      509.49     12.94 o 
  -2   6   5      212.70      198.74      5.91 o 
  -1   6   5       62.18       60.39      2.43 o 
   0   6   5      440.13      453.37      8.37 o 
   1   6   5        0.50        0.64      1.12 o 
   2   6   5      143.51      146.79      4.21 o 
   3   6   5        6.70        7.34      1.47 o 
   4   6   5       17.42       17.23      3.10 o 
   5   6   5       42.25       36.78      2.90 o 
   6   6   5       34.74       30.72      3.32 o 
   7   6   5       31.90       29.16      5.08 o 
  -8   7   5       16.17       12.35      4.19 o 
  -7   7   5      273.92      275.63     10.34 o 
  -6   7   5        0.04       -2.65      1.83 o 
  -5   7   5       40.49       40.82      2.27 o 
  -4   7   5       26.10       30.61      1.64 o 
  -3   7   5       21.44       27.33      2.68 o 
  -2   7   5       15.40       16.42      2.05 o 
  -1   7   5       90.42       88.78      6.43 o 
   0   7   5        0.01        1.42      0.99 o 
   1   7   5     1439.27     1474.24     28.35 o 
   2   7   5       89.81       83.83      3.29 o 
   3   7   5      242.28      277.41      6.79 o 
   4   7   5       53.11       49.93      3.00 o 
   5   7   5        6.61        2.33      3.05 o 
   6   7   5        3.54       -1.43      2.39 o 
  -7   8   5        2.88       -0.24      3.58 o 
  -6   8   5        0.91        3.33      3.68 o 
  -5   8   5        4.17       11.70      3.33 o 
  -4   8   5      121.93      118.19      4.15 o 
  -3   8   5      244.54      248.28      7.49 o 
  -2   8   5      118.48      110.11      4.48 o 
  -1   8   5       83.11       76.11      3.07 o 
   0   8   5      138.99      141.32      4.12 o 
   1   8   5      156.15      155.41      4.85 o 
   2   8   5       64.47       64.09      2.96 o 
   3   8   5      201.79      207.26      6.19 o 
   4   8   5       66.67       73.95      3.48 o 
   5   8   5        0.88       -1.16      1.53 o 
   6   8   5       40.04       31.33      3.69 o 
  -7   9   5        1.52       -1.63      3.83 o 
  -6   9   5       75.98       74.56      9.57 o 
  -5   9   5        0.32        0.30      3.14 o 
  -4   9   5      111.18      118.60      6.23 o 
  -3   9   5       10.11       13.47      2.19 o 
  -2   9   5       18.07       17.53      6.42 o 
  -1   9   5      128.79      135.26      5.58 o 
   0   9   5       23.13       24.37      2.09 o 
   1   9   5      378.01      377.86      9.55 o 
   2   9   5       15.13       19.77      2.81 o 
   3   9   5      266.64      260.26      8.59 o 
   4   9   5      129.19      122.64      5.18 o 
   5   9   5       19.34       13.07      2.82 o 
   6   9   5       73.75       65.11      7.49 o 
  -6  10   5        7.13        3.29      4.95 o 
  -5  10   5      149.43      164.22     14.20 o 
  -4  10   5        0.15       -1.82      1.50 o 
  -3  10   5      432.09      489.35     29.13 o 
  -2  10   5        3.07        0.45      2.11 o 
  -1  10   5        1.56        2.86      3.46 o 
   0  10   5       81.46       82.42      3.22 o 
   1  10   5      118.47       97.27      4.08 o 
   2  10   5       59.04       62.69      3.50 o 
   3  10   5       41.49       38.91      3.15 o 
   4  10   5        0.84        0.74      2.06 o 
   5  10   5       98.57       91.34      6.04 o 
  -6  11   5       24.34       18.93      9.16 o 
  -5  11   5        1.56        2.01      5.09 o 
  -4  11   5      121.71      136.71      7.59 o 
  -3  11   5       30.75       19.20      3.51 o 
  -2  11   5       98.03      102.72      5.00 o 
  -1  11   5       22.10       18.30      9.40 o 
   0  11   5       46.58       48.95      2.20 o 
   1  11   5      213.62      207.19      6.80 o 
   2  11   5        5.26        7.58      1.99 o 
   3  11   5      130.27      126.89      6.56 o 
   4  11   5        0.17        2.32      2.46 o 
  -5  12   5        2.68      -12.57      8.38 o 
  -4  12   5       59.70       63.84      5.79 o 
  -3  12   5       15.82       14.40      3.38 o 
  -2  12   5       50.82       56.96      5.18 o 
  -1  12   5      109.42       97.43     10.34 o 
   0  12   5       62.50       64.61      4.86 o 
   1  12   5        4.01       -0.20      1.08 o 
   2  12   5       53.54       56.66      4.29 o 
   3  12   5       42.71       34.56      4.17 o 
   4  12   5       55.81       50.60      4.54 o 
  -4  13   5       49.05       37.36      4.72 o 
  -3  13   5       94.81       89.33      8.03 o 
  -2  13   5      205.46      208.44     14.05 o 
  -1  13   5       94.80       92.85      6.82 o 
   0  13   5       36.32       20.65      5.06 o 
   1  13   5      105.36      102.94      6.32 o 
   2  13   5       10.41        8.74      3.91 o 
   3  13   5        3.59        0.14      2.72 o 
  -2  14   5        1.08        4.10      2.83 o 
  -1  14   5        1.92        2.82      3.81 o 
   0  14   5       18.09       11.76      4.61 o 
   1  14   5        9.91       12.44      3.74 o 
  -8   0   6       17.58       12.81      6.01 o 
  -6   0   6        6.48        4.64      2.01 o 
  -4   0   6      248.61      265.11      7.79 o 
  -2   0   6     3478.10     3424.48     67.51 o 
   0   0   6     1559.26     1405.87     29.69 o 
   2   0   6      253.36      223.42      6.98 o 
   4   0   6       11.69       11.64      2.13 o 
   6   0   6      704.64      816.90     24.67 o 
  -9   1   6       52.36       45.67      5.88 o 
  -8   1   6       95.26       87.95      7.70 o 
  -7   1   6        3.50        2.23      2.95 o 
  -6   1   6      384.87      390.24      9.79 o 
  -5   1   6        0.03        1.44      2.18 o 
  -4   1   6      172.13      172.50      3.99 o 
  -3   1   6        5.79        2.70      1.24 o 
  -2   1   6      149.45      176.44      3.82 o 
  -1   1   6      547.52      512.51      9.36 o 
   0   1   6       95.04      105.98      2.77 o 
   1   1   6        9.41       12.56      2.45 o 
   2   1   6      112.61      105.99      2.95 o 
   3   1   6        0.76        1.52      1.21 o 
   4   1   6       38.82       37.25      2.32 o 
   5   1   6       47.52       45.90      2.24 o 
   6   1   6      130.33      156.27      6.46 o 
   7   1   6        5.08        3.16      2.25 o 
  -9   2   6       17.54       15.98      4.62 o 
  -8   2   6       18.93       12.85      2.59 o 
  -7   2   6      257.91      273.33      9.59 o 
  -6   2   6       36.29       33.80      3.53 o 
  -5   2   6      523.54      538.59     18.90 o 
  -4   2   6        3.23        3.51      0.85 o 
  -3   2   6      145.71      154.57      4.92 o 
  -2   2   6      232.74      229.86      5.96 o 
  -1   2   6       54.10       66.26      2.14 o 
   0   2   6      161.84      169.00      3.48 o 
   1   2   6      110.10      110.59      3.66 o 
   2   2   6      212.71      241.48     18.20 o 
   3   2   6      151.21      140.62      4.22 o 
   4   2   6      239.72      251.71      6.30 o 
   5   2   6      160.26      180.10      4.77 o 
   6   2   6       65.54       60.00      3.01 o 
   7   2   6        2.64        2.43      2.24 o 
  -8   3   6      119.34      126.84      5.58 o 
  -7   3   6      109.48      102.87      5.51 o 
  -6   3   6      249.52      261.71     10.28 o 
  -5   3   6      602.20      640.21     20.82 o 
  -4   3   6       93.84       86.44      2.68 o 
  -3   3   6      247.98      272.17      5.87 o 
  -2   3   6      173.34      142.35     15.95 o 
  -1   3   6      174.40      171.99      3.94 o 
   0   3   6       89.18       98.50      2.67 o 
   1   3   6       23.18       28.55      1.44 o 
   2   3   6     2219.92     2313.19     42.48 o 
   3   3   6       17.03       18.38      2.09 o 
   4   3   6      423.43      463.15      9.95 o 
   5   3   6        2.54        1.22      1.60 o 
   6   3   6        0.14        0.89      1.39 o 
   7   3   6        0.58       -0.75      2.48 o 
  -8   4   6        0.00       -0.74      1.83 o 
  -7   4   6       79.47       86.23      4.10 o 
  -6   4   6       43.39       42.09      4.79 o 
  -5   4   6      351.08      349.96     13.47 o 
  -4   4   6      373.84      381.77      8.53 o 
  -3   4   6       96.80      106.95      2.85 o 
  -2   4   6     1153.37     1112.48     20.62 o 
  -1   4   6       17.39       21.89      1.65 o 
   0   4   6      160.94      161.65      4.23 o 
   1   4   6       65.16       62.93      2.04 o 
   2   4   6      337.28      327.84      6.79 o 
   3   4   6        5.72        9.43      2.42 o 
   4   4   6      663.58      754.81     15.50 o 
   5   4   6       53.01       56.63      3.77 o 
   6   4   6        6.92        6.71      2.12 o 
   7   4   6       17.38        4.95      3.77 o 
  -8   5   6       29.04       28.14      3.04 o 
  -7   5   6      188.05      193.47      6.72 o 
  -6   5   6       28.83       26.84      2.45 o 
  -5   5   6      182.61      190.36      8.49 o 
  -4   5   6       13.34       14.54      1.69 o 
  -3   5   6      465.61      470.26      8.65 o 
  -2   5   6      175.38      178.19      4.73 o 
  -1   5   6     2150.31     2224.83     35.73 o 
   0   5   6       47.17       45.44      2.31 o 
   1   5   6      565.74      576.01     10.80 o 
   2   5   6       10.19        7.58      1.38 o 
   3   5   6       25.02       31.08      2.62 o 
   4   5   6        0.42       -0.61      1.34 o 
   5   5   6       29.53       31.97      2.49 o 
   6   5   6        1.67        2.57      2.68 o 
  -8   6   6       10.53        8.83      3.18 o 
  -7   6   6       16.65       18.13      2.28 o 
  -6   6   6        1.10        0.78      1.79 o 
  -5   6   6      548.90      555.45     14.55 o 
  -4   6   6      242.76      259.23     12.84 o 
  -3   6   6      378.59      371.19      7.87 o 
  -2   6   6      568.89      605.11     15.14 o 
  -1   6   6      531.53      566.44     10.70 o 
   0   6   6        7.51        7.47      1.40 o 
   1   6   6      175.84      183.74      4.33 o 
   2   6   6        0.11       -0.01      1.49 o 
   3   6   6       71.22       70.32      5.06 o 
   4   6   6       20.46       19.54      2.55 o 
   5   6   6       40.13       39.29      3.20 o 
   6   6   6       22.52       20.82      3.53 o 
  -8   7   6       76.43       67.21      7.09 o 
  -7   7   6       30.10       31.70      9.46 o 
  -6   7   6       66.85       67.97      3.92 o 
  -5   7   6        1.24       -0.07      0.74 o 
  -4   7   6        0.17        0.55      1.45 o 
  -3   7   6        4.95       13.44      3.86 o 
  -2   7   6       43.55       46.05      2.98 o 
  -1   7   6       21.40       21.03      2.36 o 
   0   7   6       18.76       17.79      1.57 o 
   1   7   6       65.53       60.83      3.01 o 
   2   7   6      381.83      418.27     10.43 o 
   3   7   6        1.56        0.36      1.60 o 
   4   7   6       66.73       74.75      4.12 o 
   5   7   6        4.77        0.94      2.57 o 
   6   7   6        0.03       -2.12      3.45 o 
  -7   8   6      110.89      111.68      7.20 o 
  -6   8   6       27.03       20.54      4.72 o 
  -5   8   6      265.29      322.37     17.37 o 
  -4   8   6      195.16      202.33      5.18 o 
  -3   8   6        6.08        6.05      2.47 o 
  -2   8   6      211.47      209.30      7.47 o 
  -1   8   6       39.18       30.54      3.20 o 
   0   8   6        3.87        3.01      1.23 o 
   1   8   6       77.80       78.05      6.10 o 
   2   8   6        7.74       11.34      8.33 o 
   3   8   6      321.46      324.96     10.52 o 
   4   8   6      190.19      204.95      8.80 o 
   5   8   6      197.35      190.19      9.77 o 
   6   8   6       12.30       10.67      4.15 o 
  -7   9   6        0.07       -1.58      3.63 o 
  -6   9   6      130.58      129.18     10.01 o 
  -5   9   6       45.76       37.14      4.83 o 
  -4   9   6        7.97        6.87      1.65 o 
  -3   9   6        6.84        9.25      2.97 o 
  -2   9   6       13.62       17.42      2.05 o 
  -1   9   6      790.01      846.64     19.58 o 
   0   9   6        3.12        2.76      1.60 o 
   1   9   6      324.98      354.46      9.69 o 
   2   9   6        6.02        5.07      1.81 o 
   3   9   6       22.99       24.77      2.75 o 
   4   9   6        2.34        2.32      2.49 o 
   5   9   6       17.61        9.76      3.22 o 
  -6  10   6        0.36       -1.30      4.93 o 
  -5  10   6       23.06       18.93      7.87 o 
  -4  10   6       27.67       20.23      2.75 o 
  -3  10   6       26.63       22.51      2.65 o 
  -2  10   6      147.68      156.26      7.15 o 
  -1  10   6        1.82        3.28      2.54 o 
   0  10   6        6.11        7.91      1.48 o 
   1  10   6       87.07       94.12      3.77 o 
   2  10   6        1.52        1.48      2.11 o 
   3  10   6       20.42       16.12      2.49 o 
   4  10   6        0.26        0.50      4.16 o 
  -5  11   6        4.58        0.00      1.83 o 
  -4  11   6       18.89       15.98      2.81 o 
  -3  11   6       40.95       34.00      3.81 o 
  -2  11   6       46.62       35.91      4.60 o 
  -1  11   6      164.08      167.08      7.80 o 
   0  11   6       15.51       15.84      4.14 o 
   1  11   6       62.63       62.72      3.30 o 
   2  11   6       62.56       57.16      4.09 o 
   3  11   6       10.27        9.30      2.79 o 
   4  11   6       13.66       14.35      3.37 o 
  -5  12   6      121.53      103.57     13.21 o 
  -4  12   6       25.94       28.22      3.69 o 
  -3  12   6        1.32        4.71      3.55 o 
  -2  12   6        8.43       14.51      3.03 o 
  -1  12   6        8.73        9.33      3.82 o 
   0  12   6       16.26       10.58      3.69 o 
   1  12   6        0.06        2.88      2.12 o 
   2  12   6       50.13       34.63      5.25 o 
   3  12   6       72.55       52.61      6.08 o 
  -3  13   6       21.07       12.84      4.72 o 
  -2  13   6        7.14        7.99      3.40 o 
  -1  13   6       12.33        4.53      3.79 o 
   0  13   6        8.76        4.03      3.73 o 
   1  13   6        1.77       13.38     10.12 o 
   2  13   6       68.80       65.04     11.51 o 
  -7   0   7      643.77      694.03     22.42 o 
  -5   0   7      213.62      220.34      7.49 o 
  -3   0   7      155.19      156.23      5.37 o 
  -1   0   7      115.33      121.74     12.89 o 
   1   0   7        0.13        1.46      1.78 o 
   3   0   7       11.45       11.05      2.28 o 
   5   0   7        0.18        1.31      2.26 o 
   7   0   7       35.59       16.21     10.00 o 
  -8   1   7       45.31       52.28     20.54 o 
  -7   1   7        0.02       -2.92      1.95 o 
  -6   1   7        1.59        1.70      1.97 o 
  -5   1   7       40.48       42.96      1.90 o 
  -4   1   7      369.03      371.92     11.14 o 
  -3   1   7      188.78      183.56      4.51 o 
  -2   1   7      121.74      115.94      3.23 o 
  -1   1   7       22.47       17.08      1.62 o 
   0   1   7     1105.93     1064.04     18.50 o 
   1   1   7       26.93       27.92      1.65 o 
   2   1   7      449.15      469.32      9.16 o 
   3   1   7       52.05       53.71      2.50 o 
   4   1   7      119.40      117.95      4.10 o 
   5   1   7       27.23       28.08      2.05 o 
   6   1   7      138.01      143.87      9.20 o 
  -8   2   7        4.36       12.16      4.64 o 
  -7   2   7        0.73       -0.41      1.63 o 
  -6   2   7      570.49      624.79     20.32 o 
  -5   2   7      104.07      103.05      3.41 o 
  -4   2   7     2425.41     2650.52     54.15 o 
  -3   2   7      423.34      439.33      9.57 o 
  -2   2   7      426.77      426.83      8.35 o 
  -1   2   7      194.30      193.97      4.47 o 
   0   2   7      173.43      166.93      3.80 o 
   1   2   7       22.21       22.63      1.96 o 
   2   2   7       22.17       23.17      1.85 o 
   3   2   7       48.76       48.11      2.83 o 
   4   2   7      620.15      686.23     14.38 o 
   5   2   7      102.91      101.74      3.58 o 
   6   2   7      207.29      210.99      8.26 o 
  -8   3   7       11.94       11.81      2.55 o 
  -7   3   7       12.46       14.26      3.22 o 
  -6   3   7       17.53       16.77      2.86 o 
  -5   3   7      158.10      164.46      5.46 o 
  -4   3   7       25.09       24.48      1.91 o 
  -3   3   7      739.81      750.38     15.00 o 
  -2   3   7      248.86      244.99      5.26 o 
  -1   3   7      333.51      335.77      6.78 o 
   0   3   7       35.11       38.29      2.50 o 
   1   3   7       58.75       61.57      2.27 o 
   2   3   7       16.15       13.85      1.77 o 
   3   3   7        5.39        3.04      1.66 o 
   4   3   7       68.62       73.82      3.15 o 
   5   3   7        4.96        3.68      1.44 o 
   6   3   7      177.56      175.82      8.19 o 
  -8   4   7       37.57       29.42      3.29 o 
  -7   4   7      172.51      175.37      7.08 o 
  -6   4   7       36.32       33.39      4.57 o 
  -5   4   7       35.50       34.84      7.69 o 
  -4   4   7        9.45        6.75      1.12 o 
  -3   4   7       45.43       38.97      1.74 o 
  -2   4   7        1.05        2.35      1.15 o 
  -1   4   7        0.04       -0.73      1.07 o 
   0   4   7      689.29      674.52     12.76 o 
   1   4   7      191.53      202.86      5.26 o 
   2   4   7      964.34     1002.33     22.16 o 
   3   4   7      238.81      255.79      6.88 o 
   4   4   7       36.79       33.64      2.14 o 
   5   4   7       63.67       72.81      3.64 o 
   6   4   7        9.38        4.32      2.40 o 
  -8   5   7      114.61      115.11      7.86 o 
  -7   5   7       94.87       92.57      4.85 o 
  -6   5   7        3.02        2.06      3.18 o 
  -5   5   7       70.69       73.42      5.01 o 
  -4   5   7        1.43        1.18      0.90 o 
  -3   5   7        4.15        3.90      1.10 o 
  -2   5   7      975.20      997.85     16.39 o 
  -1   5   7       54.59       56.84      5.41 o 
   0   5   7     4032.42     4367.73     68.85 o 
   1   5   7       81.01       88.88      3.02 o 
   2   5   7      459.37      474.48      9.89 o 
   3   5   7       20.84       22.06      2.31 o 
   4   5   7        2.25        1.80      1.48 o 
   5   5   7        8.30        6.44      1.84 o 
   6   5   7       30.93       27.79      5.22 o 
  -8   6   7        9.27        5.47      4.12 o 
  -7   6   7       75.99       71.64      6.72 o 
  -6   6   7       12.64       13.83      2.19 o 
  -5   6   7        2.90        3.49      1.11 o 
  -4   6   7       28.68       27.81      1.40 o 
  -3   6   7       39.85       35.21      1.68 o 
  -2   6   7      100.02      102.67      3.08 o 
  -1   6   7       79.25       71.76      2.85 o 
   0   6   7      272.17      276.30      5.85 o 
   1   6   7      200.37      194.51      5.54 o 
   2   6   7     1296.73     1435.86     30.36 o 
   3   6   7      307.34      340.58      9.46 o 
   4   6   7       94.62       99.68      4.23 o 
   5   6   7      108.74       99.86      6.32 o 
   6   6   7        1.13        5.33      3.85 o 
  -7   7   7        3.78        4.85      3.45 o 
  -6   7   7       39.54       34.98      4.78 o 
  -5   7   7       62.93       65.86      2.28 o 
  -4   7   7      286.89      286.35      8.05 o 
  -3   7   7      785.28      830.42     19.08 o 
  -2   7   7      735.62      770.49     17.94 o 
  -1   7   7      702.85      783.35     16.87 o 
   0   7   7      602.50      636.03     13.52 o 
   1   7   7       60.49       62.00      2.40 o 
   2   7   7       73.33       78.13      3.92 o 
   3   7   7       31.08       28.94      2.60 o 
   4   7   7        2.60        3.13      2.66 o 
   5   7   7       20.42       16.80      3.90 o 
  -7   8   7       26.30       22.86      5.82 o 
  -6   8   7      468.72      481.49     29.15 o 
  -5   8   7        0.06        1.16      3.42 o 
  -4   8   7      875.42      998.22     22.60 o 
  -3   8   7       10.73       16.06      5.23 o 
  -2   8   7       13.06       14.40      2.20 o 
  -1   8   7       20.14       36.07     14.40 o 
   0   8   7       26.59       29.34      1.77 o 
   1   8   7        4.63        9.98      2.58 o 
   2   8   7       14.24       10.22      2.29 o 
   3   8   7       52.85       57.73      4.74 o 
   4   8   7      212.24      214.41      9.89 o 
   5   8   7       77.47       64.48      6.39 o 
  -6   9   7       25.84       24.10      5.75 o 
  -5   9   7       11.35       12.62      5.35 o 
  -4   9   7      434.44      478.91     11.81 o 
  -3   9   7       44.60       42.13      3.71 o 
  -2   9   7      321.29      338.85      9.79 o 
  -1   9   7       88.16      101.34      4.82 o 
   0   9   7       12.60       14.88      1.45 o 
   1   9   7        8.38        9.15      2.10 o 
   2   9   7       21.52       18.04      2.45 o 
   3   9   7        0.12       -0.96      2.37 o 
   4   9   7        0.97        9.40      3.30 o 
  -6  10   7       60.79       45.08      7.20 o 
  -5  10   7       37.80       25.95      7.47 o 
  -4  10   7       46.95       38.01      3.02 o 
  -3  10   7        1.42        1.65      3.37 o 
  -2  10   7       10.05        9.91      2.36 o 
  -1  10   7       21.99       18.17      4.54 o 
   0  10   7        0.10       -0.45      2.90 o 
   1  10   7      184.99      175.88      7.25 o 
   2  10   7        0.06       -3.40      2.27 o 
   3  10   7      155.66      144.35     10.17 o 
   4  10   7       84.01       60.60     10.30 o 
  -5  11   7        2.97        2.21      6.42 o 
  -4  11   7       44.27       20.28      9.30 o 
  -3  11   7       88.84       86.97      6.57 o 
  -2  11   7       80.49       68.75      5.73 o 
  -1  11   7       34.99       32.77      4.21 o 
   0  11   7      121.78      116.44      9.97 o 
   1  11   7       17.61       18.52      2.61 o 
   2  11   7       36.05       29.59      3.58 o 
   3  11   7       31.48       23.78      3.82 o 
  -4  12   7      180.84      202.25     18.84 o 
  -3  12   7        1.14       -1.61      2.59 o 
  -2  12   7       42.12       38.38      4.51 o 
  -1  12   7       22.82       25.32      7.12 o 
   0  12   7       78.16       72.80      8.35 o 
   1  12   7       33.63       28.71      4.14 o 
   2  12   7       81.82       71.81      5.72 o 
  -2  13   7       30.70       24.86      7.14 o 
  -1  13   7       41.82       32.83     10.99 o 
   0  13   7       28.16       12.25      6.90 o 
  -8   0   8      690.00      753.61     52.79 o 
  -6   0   8     1557.76     1746.69     54.68 o 
  -4   0   8      158.97      165.08     12.61 o 
  -2   0   8      202.36      207.15      7.97 o 
   0   0   8       70.73       57.32      4.81 o 
   2   0   8      477.71      521.53     15.10 o 
   4   0   8      277.65      319.99     11.29 o 
   6   0   8       41.72       39.12      5.97 o 
  -8   1   8       58.66       48.24      7.01 o 
  -7   1   8      113.87      117.40      6.09 o 
  -6   1   8      135.00      124.12      6.80 o 
  -5   1   8      245.81      256.79      7.64 o 
  -4   1   8      150.16      149.98      4.77 o 
  -3   1   8      322.49      323.16     13.22 o 
  -2   1   8      231.44      219.21      5.91 o 
  -1   1   8      169.31      153.99      4.75 o 
   0   1   8      230.82      230.05      5.73 o 
   1   1   8       19.66       22.22      1.99 o 
   2   1   8      150.25      154.68      4.58 o 
   3   1   8       96.43       94.27      3.45 o 
   4   1   8       53.72       53.13      2.98 o 
   5   1   8        7.01        5.69      2.17 o 
   6   1   8        7.60        7.56      2.84 o 
  -8   2   8      117.34      117.37      9.88 o 
  -7   2   8      152.15      139.05      7.30 o 
  -6   2   8      106.71      101.42      6.33 o 
  -5   2   8        3.65        3.93      1.41 o 
  -4   2   8        0.01        0.17      1.19 o 
  -3   2   8      311.45      332.44      7.23 o 
  -2   2   8      375.04      368.19      7.90 o 
  -1   2   8      177.02      192.55      4.93 o 
   0   2   8      213.74      222.49      5.70 o 
   1   2   8      230.40      216.87      5.55 o 
   2   2   8       39.02       36.01      2.19 o 
   3   2   8      171.92      190.58      6.27 o 
   4   2   8       89.14       90.14      4.35 o 
   5   2   8        1.84       -0.21      1.99 o 
   6   2   8        4.27        1.66      2.99 o 
  -8   3   8        2.80        2.75      4.91 o 
  -7   3   8        0.92        1.82      3.05 o 
  -6   3   8       24.11       18.03      3.37 o 
  -5   3   8       17.65       18.43      1.87 o 
  -4   3   8      181.21      186.11      5.25 o 
  -3   3   8      385.20      382.94      8.51 o 
  -2   3   8     1734.44     1797.46     30.60 o 
  -1   3   8      977.89     1021.63     18.38 o 
   0   3   8      408.02      429.95      8.77 o 
   1   3   8      462.11      472.67      9.64 o 
   2   3   8      118.69      121.43      4.43 o 
   3   3   8      192.86      188.25      5.55 o 
   4   3   8      157.98      169.81      6.00 o 
   5   3   8       29.75       23.79      2.53 o 
   6   3   8        0.58       -1.92      2.80 o 
  -8   4   8       30.11       19.42      5.41 o 
  -7   4   8        1.03        0.58      3.14 o 
  -6   4   8      186.15      197.94     10.18 o 
  -5   4   8       27.09       26.75      3.31 o 
  -4   4   8        3.25        1.91      1.05 o 
  -3   4   8        0.02        0.23      1.39 o 
  -2   4   8       76.71       76.50      2.83 o 
  -1   4   8       29.20       28.24      1.88 o 
   0   4   8      133.32      139.22      4.18 o 
   1   4   8       23.03       26.52      2.06 o 
   2   4   8      192.25      185.87      5.66 o 
   3   4   8      128.69      127.21      4.60 o 
   4   4   8      130.59      142.14      6.40 o 
   5   4   8       32.32       30.18      7.20 o 
   6   4   8       23.35       20.24      9.73 o 
  -7   5   8       40.89       46.33      4.56 o 
  -6   5   8       33.60       31.68      4.62 o 
  -5   5   8      279.99      301.18      6.98 o 
  -4   5   8       96.68       98.64      3.12 o 
  -3   5   8      380.32      377.80      7.64 o 
  -2   5   8      135.61      139.21      3.67 o 
  -1   5   8        7.70       11.05      1.70 o 
   0   5   8        1.93        5.64      1.47 o 
   1   5   8      651.21      697.76     14.58 o 
   2   5   8       10.63        9.29      1.68 o 
   3   5   8      228.44      231.60      7.55 o 
   4   5   8        0.37       -1.47      1.35 o 
   5   5   8      104.21      103.58      6.10 o 
  -7   6   8       30.42       21.05      4.62 o 
  -6   6   8      166.05      171.79      7.81 o 
  -5   6   8      110.21      117.78      5.12 o 
  -4   6   8       57.24       63.09      2.49 o 
  -3   6   8      175.14      177.59      4.50 o 
  -2   6   8      207.86      206.90      7.46 o 
  -1   6   8       80.99       78.58      3.06 o 
   0   6   8      140.28      128.87      3.95 o 
   1   6   8      135.43      148.90      5.11 o 
   2   6   8       63.94       63.21      4.07 o 
   3   6   8      302.53      348.18     12.22 o 
   4   6   8       48.91       51.09      4.12 o 
   5   6   8       25.58       16.94      5.49 o 
  -7   7   8        5.00       -4.10      3.65 o 
  -6   7   8       50.97       46.41      9.02 o 
  -5   7   8        0.03        0.30      0.95 o 
  -4   7   8       99.28      101.45      2.45 o 
  -3   7   8        5.21        6.64      1.01 o 
  -2   7   8      781.68      842.44     15.68 o 
  -1   7   8       22.65       22.19      2.35 o 
   0   7   8       13.28       14.78      1.53 o 
   1   7   8       74.35       81.01      4.77 o 
   2   7   8        3.51        5.80      1.10 o 
   3   7   8       28.12       27.01      3.45 o 
   4   7   8      219.92      247.19     22.54 o 
   5   7   8        0.00       -3.90      4.36 o 
  -6   8   8        0.02       -5.30      3.53 o 
  -5   8   8       40.50       33.01      4.92 o 
  -4   8   8       25.15       20.69      2.64 o 
  -3   8   8      227.13      242.11      7.35 o 
  -2   8   8       60.00       72.01      3.80 o 
  -1   8   8      378.12      387.57     10.57 o 
   0   8   8       86.16       86.90      3.65 o 
   1   8   8      530.45      581.85     13.78 o 
   2   8   8       54.15       65.52      5.74 o 
   3   8   8       86.13       79.47      5.46 o 
   4   8   8       33.77       32.80      5.61 o 
  -6   9   8       14.14        4.06      5.05 o 
  -5   9   8       40.48       36.06      5.60 o 
  -4   9   8       26.04       31.27      4.89 o 
  -3   9   8      200.38      218.47      7.24 o 
  -2   9   8        3.02        4.52      2.19 o 
  -1   9   8      107.46      103.59      4.93 o 
   0   9   8       17.06       19.92      2.16 o 
   1   9   8        3.26        1.90      1.79 o 
   2   9   8        1.73        2.82      2.72 o 
   3   9   8       34.69       28.39      4.00 o 
   4   9   8        0.28        5.27      4.91 o 
  -5  10   8        1.26        3.04      3.87 o 
  -4  10   8       84.12       89.48      6.89 o 
  -3  10   8        0.83        5.67      2.94 o 
  -2  10   8       40.11       39.08      4.93 o 
  -1  10   8        1.23        2.74      2.08 o 
   0  10   8       80.34       72.59      6.79 o 
   1  10   8        1.32       -0.22      1.68 o 
   2  10   8        1.21       -0.30      2.39 o 
   3  10   8       12.16       10.85      6.67 o 
  -4  11   8       90.20       76.47      6.50 o 
  -3  11   8      138.44      149.39     10.84 o 
  -2  11   8       37.84       31.29      7.10 o 
  -1  11   8       36.57       36.15      6.21 o 
   0  11   8       11.72        4.31      4.22 o 
   1  11   8        9.10        4.45      2.89 o 
   2  11   8       15.48       14.77      4.37 o 
  -3  12   8       44.01       36.64      6.54 o 
  -2  12   8       33.39       19.88      7.47 o 
  -1  12   8       19.05        0.73      5.64 o 
   0  12   8       26.75       16.76      8.53 o 
  -7   0   9      312.99      320.69     26.16 o 
  -5   0   9     1502.96     1726.95     70.06 o 
  -3   0   9      961.09      974.29     27.97 o 
  -1   0   9     1239.47     1179.79     32.32 o 
   1   0   9      945.17      957.01     26.16 o 
   3   0   9       57.59       64.12      4.53 o 
   5   0   9       26.18       21.83      7.87 o 
  -8   1   9       20.29        3.63      6.74 o 
  -7   1   9       23.30       13.54      3.20 o 
  -6   1   9        4.30        7.21      2.80 o 
  -5   1   9      131.97      140.63     14.58 o 
  -4   1   9      347.65      360.62      8.58 o 
  -3   1   9      244.75      242.51      6.21 o 
  -2   1   9      277.83      282.01      7.94 o 
  -1   1   9       38.85       28.82      2.23 o 
   0   1   9      287.54      315.23      8.60 o 
   1   1   9      149.77      124.67      3.94 o 
   2   1   9       74.00       75.95      3.35 o 
   3   1   9       42.17       31.52      2.64 o 
   4   1   9        3.01        4.33      2.18 o 
   5   1   9        4.46        2.23      4.19 o 
  -8   2   9      101.13       72.04     12.84 o 
  -7   2   9       48.67       32.18      3.69 o 
  -6   2   9        0.43        1.56      2.31 o 
  -5   2   9      151.97      152.12      5.75 o 
  -4   2   9       77.69       79.97      3.10 o 
  -3   2   9      254.34      234.57      5.95 o 
  -2   2   9       68.00       59.37      2.45 o 
  -1   2   9      158.81      136.52      4.19 o 
   0   2   9      170.28      173.20      5.08 o 
   1   2   9       65.77       69.15      2.95 o 
   2   2   9      319.79      334.71      8.57 o 
   3   2   9       19.18       19.72      2.37 o 
   4   2   9      192.08      207.40      9.80 o 
   5   2   9        1.21        3.73      3.19 o 
  -7   3   9      387.92      410.01     17.69 o 
  -6   3   9       25.27       27.44      4.97 o 
  -5   3   9      645.36      717.10     17.05 o 
  -4   3   9      257.61      276.80      7.97 o 
  -3   3   9       23.17       21.39      1.74 o 
  -2   3   9       34.61       35.08      2.51 o 
  -1   3   9      318.59      304.13      7.69 o 
   0   3   9       17.73       12.24      1.64 o 
   1   3   9       43.08       37.02      2.58 o 
   2   3   9       12.34        9.10      1.81 o 
   3   3   9       74.81       70.91      3.64 o 
   4   3   9        1.92        3.02      2.14 o 
   5   3   9      173.73      168.48     10.64 o 
  -7   4   9       16.37       13.20      5.09 o 
  -6   4   9      131.73      124.20     10.51 o 
  -5   4   9       13.71       11.41      1.50 o 
  -4   4   9      222.03      227.13      6.53 o 
  -3   4   9       94.05       89.76      3.40 o 
  -2   4   9       29.40       25.68      1.89 o 
  -1   4   9      137.91      118.53      3.99 o 
   0   4   9       80.88       76.53      3.53 o 
   1   4   9      384.99      403.02     10.83 o 
   2   4   9       54.00       50.01      2.97 o 
   3   4   9        6.01        5.78      1.94 o 
   4   4   9        6.71        5.37      2.05 o 
   5   4   9       11.72        9.39      3.23 o 
  -7   5   9       17.68       11.37      3.87 o 
  -6   5   9       20.30       12.78      3.43 o 
  -5   5   9      126.83      126.11      7.20 o 
  -4   5   9      247.78      256.57      7.27 o 
  -3   5   9      181.44      182.12      4.98 o 
  -2   5   9       95.76       97.71      3.57 o 
  -1   5   9        5.78        5.53      1.74 o 
   0   5   9      196.57      217.03      5.83 o 
   1   5   9        3.90        2.03      1.94 o 
   2   5   9      168.31      173.26      7.02 o 
   3   5   9       18.12       19.41      2.85 o 
   4   5   9        0.40        1.41      2.68 o 
  -7   6   9        3.69        1.97      4.08 o 
  -6   6   9       38.72       34.76      5.68 o 
  -5   6   9       35.70       32.12      1.78 o 
  -4   6   9       27.57       24.22      1.91 o 
  -3   6   9       52.95       52.73      3.08 o 
  -2   6   9       14.23       11.83      1.41 o 
  -1   6   9      277.71      303.77      7.40 o 
   0   6   9      131.43      135.57      6.05 o 
   1   6   9      102.49      107.30      4.46 o 
   2   6   9        6.70        6.37      2.47 o 
   3   6   9       29.88       26.13      3.66 o 
   4   6   9        0.67       -1.16      4.51 o 
  -6   7   9        8.89        1.57      5.09 o 
  -5   7   9      213.70      250.54     10.05 o 
  -4   7   9       77.33       84.94      4.18 o 
  -3   7   9       67.96       75.24      3.05 o 
  -2   7   9      113.57      118.46      3.80 o 
  -1   7   9       21.55       15.19      1.64 o 
   0   7   9       24.57       22.10      2.99 o 
   1   7   9        8.92       12.82      1.52 o 
   2   7   9        8.81        9.79      1.69 o 
   3   7   9       13.04       10.95      5.09 o 
   4   7   9        6.95        2.29      4.92 o 
  -6   8   9       43.28       46.48      6.63 o 
  -5   8   9       70.94       68.96      2.90 o 
  -4   8   9       57.00       50.42      3.53 o 
  -3   8   9       70.72       69.49      3.60 o 
  -2   8   9       30.78       28.07      2.56 o 
  -1   8   9       25.04       26.67      4.56 o 
   0   8   9       22.12       21.22      3.34 o 
   1   8   9       66.49       67.43      5.61 o 
   2   8   9       30.70       28.44      3.96 o 
   3   8   9        8.01        7.67      4.71 o 
  -5   9   9       15.90        5.85      4.24 o 
  -4   9   9      346.28      378.71     15.94 o 
  -3   9   9       18.00       11.96      2.37 o 
  -2   9   9      144.31      156.38      8.91 o 
  -1   9   9        3.31        4.18      1.97 o 
   0   9   9      109.82      133.52     13.47 o 
   1   9   9       51.43       41.37      3.88 o 
   2   9   9      107.82      109.00      9.78 o 
   3   9   9       72.66       51.88      9.93 o 
  -4  10   9       29.26       18.63      4.24 o 
  -3  10   9      118.26      115.60      7.64 o 
  -2  10   9       22.59       20.85      4.01 o 
  -1  10   9      317.73      357.85     19.15 o 
   0  10   9        0.00       -0.18      5.18 o 
   1  10   9      200.62      211.71     14.52 o 
   2  10   9        0.00       -5.70      3.80 o 
  -3  11   9       29.19       27.63      6.77 o 
  -2  11   9       17.81       12.51      4.21 o 
  -1  11   9        0.00        6.73      7.28 o 
   0  11   9        1.68        0.37      8.61 o 
  -6   0  10      164.60      187.15     14.05 o 
  -4   0  10       94.18       96.90     10.68 o 
  -2   0  10       59.49       57.09      4.46 o 
   0   0  10      546.30      497.14     31.43 o 
   2   0  10      529.29      551.13     18.09 o 
  -7   1  10      185.27      209.98     13.36 o 
  -6   1  10       26.23       28.29      2.40 o 
  -5   1  10        4.58        3.09      1.46 o 
  -4   1  10        0.38        0.31      1.57 o 
  -3   1  10      162.75      168.39      9.10 o 
  -2   1  10        3.34        3.75      2.46 o 
  -1   1  10       11.59       11.32      2.92 o 
   0   1  10        0.85        2.42      1.99 o 
   1   1  10       31.11       31.13      2.53 o 
   2   1  10        7.74        5.44      1.95 o 
   3   1  10       84.05       74.20      5.10 o 
   4   1  10        0.04       -0.69      4.54 o 
  -7   2  10      113.03       95.61     16.19 o 
  -6   2  10        1.59        1.95      1.57 o 
  -5   2  10       57.58       51.97      2.87 o 
  -4   2  10        0.69        4.76      2.89 o 
  -3   2  10      585.18      587.18     13.49 o 
  -2   2  10        2.34        2.04      1.44 o 
  -1   2  10      531.34      519.84     14.46 o 
   0   2  10        0.16       -0.79      1.60 o 
   1   2  10       11.68       13.10      3.20 o 
   2   2  10       20.15       24.62      2.47 o 
   3   2  10        6.51        7.96      2.37 o 
   4   2  10       21.88       23.92      6.50 o 
  -7   3  10       16.90       13.31      7.10 o 
  -6   3  10      106.83      107.71      4.59 o 
  -5   3  10        6.58        4.60      1.52 o 
  -4   3  10      378.04      388.24     11.44 o 
  -3   3  10       20.97       21.63      2.13 o 
  -2   3  10      619.15      653.20     15.12 o 
  -1   3  10        1.46        3.50      1.47 o 
   0   3  10      137.66      132.33      5.39 o 
   1   3  10       30.24       30.50      3.17 o 
   2   3  10        0.49        0.31      2.13 o 
   3   3  10       71.91       62.41      4.19 o 
   4   3  10       23.00       14.09      5.00 o 
  -7   4  10       10.47        8.83      4.14 o 
  -6   4  10       10.98       12.77      4.64 o 
  -5   4  10       20.31       19.70      2.26 o 
  -4   4  10       14.65       12.56      2.11 o 
  -3   4  10       35.74       39.00      2.77 o 
  -2   4  10       43.86       59.80      4.91 o 
  -1   4  10        1.62       -1.57      1.51 o 
   0   4  10       38.41       46.04      3.24 o 
   1   4  10       17.53       13.42      2.19 o 
   2   4  10       59.99       65.03      5.12 o 
   3   4  10        8.80        9.69      3.89 o 
   4   4  10        6.13        2.34      4.38 o 
  -6   5  10        0.05       -2.24      5.48 o 
  -5   5  10      157.40      180.84      8.61 o 
  -4   5  10        3.32        2.28      1.62 o 
  -3   5  10        2.35        4.83      1.52 o 
  -2   5  10       11.63       10.88      1.70 o 
  -1   5  10       11.05        7.89      1.83 o 
   0   5  10       10.82        9.05      1.96 o 
   1   5  10       97.60       94.67      4.66 o 
   2   5  10        8.32        9.58      2.47 o 
   3   5  10      145.30      140.19     15.26 o 
   4   5  10       17.66       15.66      9.31 o 
  -6   6  10       13.23        2.80      5.04 o 
  -5   6  10        8.23       10.57      2.13 o 
  -4   6  10        0.52        2.48      1.97 o 
  -3   6  10      122.47      124.74      4.31 o 
  -2   6  10       23.18       26.78      2.29 o 
  -1   6  10      220.21      228.84      7.95 o 
   0   6  10       54.76       50.71      3.67 o 
   1   6  10       19.47       17.32      2.28 o 
   2   6  10       98.29       89.27      7.85 o 
   3   6  10       25.99       16.21      6.43 o 
  -5   7  10       40.77       37.57      5.77 o 
  -4   7  10      365.76      419.29     15.80 o 
  -3   7  10       40.88       33.28      2.80 o 
  -2   7  10      245.75      267.08      8.02 o 
  -1   7  10       27.36       23.50      2.60 o 
   0   7  10        2.57        2.26      1.61 o 
   1   7  10        6.58        2.84      2.06 o 
   2   7  10       16.66       15.10      2.81 o 
   3   7  10        0.70       -6.19      5.11 o 
  -5   8  10       21.57       25.21      5.44 o 
  -4   8  10        8.16       10.63      2.65 o 
  -3   8  10      237.38      270.82     13.03 o 
  -2   8  10        6.01        5.94      2.31 o 
  -1   8  10      197.95      218.10     10.74 o 
   0   8  10       19.18       19.33      3.38 o 
   1   8  10        0.33        3.39      1.95 o 
   2   8  10       13.36        9.82      6.19 o 
  -4   9  10        1.17       -1.16      4.16 o 
  -3   9  10        1.48        5.48      2.97 o 
  -2   9  10        8.83        6.47      2.69 o 
  -1   9  10       28.42       26.80      3.67 o 
   0   9  10        5.45        8.76      2.35 o 
   1   9  10        6.95        0.08      3.55 o 
  -2  10  10      110.28      110.96      8.13 o 
  -1  10  10        7.38        4.73      4.34 o 
  -5   0  11      320.02      342.07     50.39 o 
  -3   0  11       71.99       67.81      5.93 o 
  -1   0  11       28.40       22.05      3.53 o 
   1   0  11        0.57        2.40      4.76 o 
   3   0  11        2.23        4.91      6.41 o 
  -6   1  11       52.88       49.34      5.52 o 
  -5   1  11       16.06       11.53      2.27 o 
  -4   1  11      141.89      159.59      9.71 o 
  -3   1  11        3.05        3.23      2.05 o 
  -2   1  11       74.31       85.93      4.69 o 
  -1   1  11       94.81       95.38      4.99 o 
   0   1  11       22.96       14.97      2.74 o 
   1   1  11      131.67      131.62      6.23 o 
   2   1  11       19.48       11.99      2.77 o 
   3   1  11       54.09       53.91      7.44 o 
  -6   2  11        0.41        1.38      1.33 o 
  -5   2  11       54.89       49.12      3.20 o 
  -4   2  11       15.31       15.76      2.19 o 
  -3   2  11       11.71        9.58      1.89 o 
  -2   2  11      158.12      143.19      6.23 o 
  -1   2  11        3.85        1.13      1.43 o 
   0   2  11      231.20      241.49      9.27 o 
   1   2  11        7.04        7.32      2.21 o 
   2   2  11       27.27       32.89      3.82 o 
   3   2  11        2.96       -2.23      4.38 o 
  -6   3  11        0.39        2.11      3.10 o 
  -5   3  11       16.90       12.14      1.91 o 
  -4   3  11        6.04        9.93      2.04 o 
  -3   3  11       26.26       22.43      2.75 o 
  -2   3  11        4.76        8.41      1.95 o 
  -1   3  11      139.65      127.52      6.27 o 
   0   3  11       14.89       16.22      2.74 o 
   1   3  11       35.13       29.33      2.97 o 
   2   3  11        0.35        5.03      9.87 o 
   3   3  11        1.21        2.44      4.05 o 
  -6   4  11        2.87        4.21      3.08 o 
  -5   4  11      272.85      276.55     11.66 o 
  -4   4  11        3.35        2.92      1.85 o 
  -3   4  11      239.86      246.07     10.17 o 
  -2   4  11       40.81       36.99      2.98 o 
  -1   4  11       66.51       66.99      3.72 o 
   0   4  11      227.30      236.94     10.83 o 
   1   4  11       18.17       19.03      2.58 o 
   2   4  11      105.64       86.10      9.75 o 
   3   4  11       46.21       35.99      9.24 o 
  -5   5  11        8.56       11.60      2.61 o 
  -4   5  11      232.42      236.29     11.29 o 
  -3   5  11       36.39       32.42      3.25 o 
  -2   5  11        2.90        6.53      1.82 o 
  -1   5  11        1.60        2.00      2.12 o 
   0   5  11       13.44       10.93      2.83 o 
   1   5  11        3.07        5.48      2.61 o 
   2   5  11        2.66        0.19      4.10 o 
  -5   6  11       60.05       56.77      6.06 o 
  -4   6  11        0.07       -2.65      2.34 o 
  -3   6  11       36.29       33.77      3.32 o 
  -2   6  11       18.16       19.15      2.32 o 
  -1   6  11       18.27       16.18      3.57 o 
   0   6  11       98.58      108.19     14.31 o 
   1   6  11       23.94       16.13      3.60 o 
   2   6  11       15.19       19.39      4.89 o 
  -4   7  11        3.94        2.82      2.57 o 
  -3   7  11        6.03        6.27      3.01 o 
  -2   7  11        4.81        3.89      2.98 o 
  -1   7  11      243.09      263.29     13.61 o 
   0   7  11        0.71       -2.05      2.89 o 
   1   7  11      152.14      172.22     12.67 o 
  -3   8  11       38.64       39.03      4.53 o 
  -2   8  11      134.36      120.78     12.56 o 
  -1   8  11       92.14       91.47      7.03 o 
   0   8  11       91.63       86.95      6.67 o 
  -4   0  12      117.20      107.00     18.78 o 
  -2   0  12      259.35      287.36     17.14 o 
   0   0  12      248.37      314.21     22.17 o 
   2   0  12      126.53      127.68     18.94 o 
  -5   1  12       36.02       26.67      3.43 o 
  -4   1  12       49.02       38.99      6.11 o 
  -3   1  12      219.02      239.03     24.17 o 
  -2   1  12        3.10        3.86      2.14 o 
  -1   1  12       52.37       47.56      4.95 o 
   0   1  12       27.42       30.02      3.73 o 
   1   1  12       11.13       13.51      6.75 o 
   2   1  12       22.29       13.91      6.35 o 
  -5   2  12       17.65       11.69      2.79 o 
  -4   2  12        3.11        1.03      2.21 o 
  -3   2  12        6.25        4.91      2.61 o 
  -2   2  12       25.55       16.05      2.81 o 
  -1   2  12       18.68       19.68      3.02 o 
   0   2  12        5.13        4.09      2.89 o 
   1   2  12       11.04       14.42      8.62 o 
   2   2  12        3.95        6.39      5.46 o 
  -5   3  12       14.19        9.40      3.03 o 
  -4   3  12        7.66        5.13      2.23 o 
  -3   3  12       50.12       49.84      4.13 o 
  -2   3  12        4.06        0.53      2.13 o 
  -1   3  12       91.55       95.63      6.53 o 
   0   3  12       27.70       20.69      5.77 o 
   1   3  12       47.51       36.48      8.98 o 
   2   3  12       84.53       80.28     14.54 o 
  -5   4  12       48.62       45.25      5.17 o 
  -4   4  12       85.22       84.81      8.08 o 
  -3   4  12       19.39       15.88      3.54 o 
  -2   4  12      109.79      101.60      9.07 o 
  -1   4  12        9.29        0.19      3.84 o 
   0   4  12       21.23       19.86      4.27 o 
   1   4  12      136.17      103.86     15.42 o 
  -4   5  12        0.01       -0.90      3.18 o 
  -3   5  12      114.31      105.67      7.61 o 
  -2   5  12        1.33       -0.89      3.44 o 
  -1   5  12        3.53        3.47      3.27 o 
   0   5  12        0.16       -6.04      4.18 o 
   1   5  12        8.49        7.81      5.29 o 
  -3   6  12      165.72      179.59     10.49 o 
  -2   6  12      103.77      101.13     10.47 o 
  -1   6  12       27.61       32.27      5.89 o 
  -3   0  13       24.22       19.47      4.96 o 
  -3   1  13       76.17       69.08      5.67 o 
  -2   1  13       54.51       40.99      7.33 o 
  -1   1  13       21.90       13.51      6.15 o 
  -3   2  13       33.76       26.59      4.75 o 
  -2   2  13      131.44      119.55     10.51 o 
  -1   2  13       59.92       40.85     10.19 o 
   0   2  13       32.82       18.46      9.53 o 
  -3   3  13       10.60        1.64      6.94 o 
  -2   3  13       60.94       65.49     10.48 o 
  -1   3  13       20.93       10.77      7.45 o 
                                                 
